# Supplementary material for: Multi-walled carbon nanotubes elicit concordant changes in DNA methylation and gene expression following long-term pulmonary exposure in mice
Source: Carbon N Y. Author manuscript; Available in PMC 2023 May 18. (PMC10193301; doi:10.1016/j.carbon.2021.03.045)
Supplement: Table S1 [file NIHMS1866907-supplement-Table_S1.xlsx]

## Sheet: regions_40
diff.chr	diff.start	diff.end	diff.strand	diff.pvalue	diff.qvalue	diff.meth.diff	id
chr15	85319501	85319600	*	3.05452e-05	0.0497393	33.7687	chr15_85319501_85319600
chr7	36531301	36531400	*	3.02867e-05	0.0493568	-36.2334	chr7_36531301_36531400
chr6	29047701	29047800	*	2.97074e-05	0.0485463	-20.8364	chr6_29047701_29047800
chr12	73424901	73425000	*	2.93543e-05	0.0482464	20.2708	chr12_73424901_73425000
chr7	84062901	84063000	*	2.82876e-05	0.0474185	-24.3007	chr7_84062901_84063000
chr5	112532101	112532200	*	2.81774e-05	0.0473153	23.3333	chr5_112532101_112532200
chr8	96537301	96537400	*	2.81463e-05	0.0473008	-34.5642	chr8_96537301_96537400
chr10	8582801	8582900	*	2.81044e-05	0.0472777	20.1128	chr10_8582801_8582900
chr5	119658801	119658900	*	2.77669e-05	0.0471139	26.2681	chr5_119658801_119658900
chr18	60788801	60788900	*	2.63526e-05	0.0453302	-24.4872	chr18_60788801_60788900
chrX	26875301	26875400	*	2.61906e-05	0.045187	-25.2214	chrX_26875301_26875400
chr2	14026901	14027000	*	2.56324e-05	0.0445989	-21.4952	chr2_14026901_14027000
chr2	129696601	129696700	*	2.55303e-05	0.0445989	37.4435	chr2_129696601_129696700
chr6	121186301	121186400	*	2.54982e-05	0.0445989	-21.5831	chr6_121186301_121186400
chr5	119260201	119260300	*	2.50193e-05	0.0441304	-23.448	chr5_119260201_119260300
chr14	73413601	73413700	*	2.4696e-05	0.0437072	-28.3798	chr14_73413601_73413700
chr11	115810701	115810800	*	2.46498e-05	0.043699	-20.5233	chr11_115810701_115810800
chr7	49924401	49924500	*	2.39852e-05	0.0427375	20.6283	chr7_49924401_49924500
chr19	42153101	42153200	*	2.37846e-05	0.0424521	-20.3115	chr19_42153101_42153200
chr2	30554301	30554400	*	2.36247e-05	0.0423318	-24.0642	chr2_30554301_30554400
chr4	58647301	58647400	*	2.33346e-05	0.0421723	-27.9807	chr4_58647301_58647400
chr6	135224001	135224100	*	2.33625e-05	0.0421723	29.1667	chr6_135224001_135224100
chr15	12196401	12196500	*	2.3442e-05	0.0421723	22.4201	chr15_12196401_12196500
chr9	110946901	110947000	*	2.31399e-05	0.0419072	-24.2306	chr9_110946901_110947000
chr2	170002901	170003000	*	2.27584e-05	0.0415749	23.0495	chr2_170002901_170003000
chr16	18205501	18205600	*	2.26209e-05	0.0414584	-21.5844	chr16_18205501_18205600
chr3	153248201	153248300	*	2.24225e-05	0.0412847	-24.9855	chr3_153248201_153248300
chr2	30800901	30801000	*	2.17221e-05	0.0406207	21.6456	chr2_30800901_30801000
chr15	73360101	73360200	*	2.17329e-05	0.0406207	-20.4793	chr15_73360101_73360200
chr16	34269701	34269800	*	2.09746e-05	0.0395912	-22.0513	chr16_34269701_34269800
chr2	83904301	83904400	*	2.08288e-05	0.0395169	-26.3055	chr2_83904301_83904400
chr2	178785301	178785400	*	2.05677e-05	0.0391235	-20.6392	chr2_178785301_178785400
chr10	77411601	77411700	*	2.03882e-05	0.038884	-35.0575	chr10_77411601_77411700
chr8	93823801	93823900	*	2.03197e-05	0.0388795	24.6468	chr8_93823801_93823900
chr8	88775901	88776000	*	2.01511e-05	0.0385921	-24.8162	chr8_88775901_88776000
chr11	111808101	111808200	*	1.99522e-05	0.0383512	30.2207	chr11_111808101_111808200
chr1	89971401	89971500	*	1.9876e-05	0.0383473	22.1431	chr1_89971401_89971500
chr14	21852001	21852100	*	1.93562e-05	0.0376537	24.4177	chr14_21852001_21852100
chr4	129016201	129016300	*	1.92771e-05	0.0376528	21.8304	chr4_129016201_129016300
chr7	110708301	110708400	*	1.92291e-05	0.0376528	-21.9554	chr7_110708301_110708400
chr15	91372201	91372300	*	1.91895e-05	0.0376528	20.6162	chr15_91372201_91372300
chr3	84938101	84938200	*	1.89378e-05	0.0373463	-33.5514	chr3_84938101_84938200
chr3	125619101	125619200	*	1.88841e-05	0.0372883	-32.6505	chr3_125619101_125619200
chr19	37521001	37521100	*	1.88241e-05	0.0372048	20.4055	chr19_37521001_37521100
chr5	148388501	148388600	*	1.8709e-05	0.0370122	20.2697	chr5_148388501_148388600
chr19	10342301	10342400	*	1.85238e-05	0.0368194	-21.6545	chr19_10342301_10342400
chr18	81091001	81091100	*	1.78315e-05	0.0361654	-20.4513	chr18_81091001_81091100
chr13	38554801	38554900	*	1.77326e-05	0.036038	22.5608	chr13_38554801_38554900
chr13	43849801	43849900	*	1.77358e-05	0.036038	24.499	chr13_43849801_43849900
chr5	35559701	35559800	*	1.73852e-05	0.0355667	-22.7365	chr5_35559701_35559800
chr4	131066401	131066500	*	1.71188e-05	0.0352276	-21.5697	chr4_131066401_131066500
chr7	23622301	23622400	*	1.68087e-05	0.0348285	30.0247	chr7_23622301_23622400
chr1	164454001	164454100	*	1.63782e-05	0.0340711	31.5675	chr1_164454001_164454100
chr5	130472501	130472600	*	1.58492e-05	0.0331346	23.6111	chr5_130472501_130472600
chr4	155184801	155184900	*	1.57755e-05	0.0330202	20.1479	chr4_155184801_155184900
chr17	51914101	51914200	*	1.56266e-05	0.0328274	23.1256	chr17_51914101_51914200
chr2	137083801	137083900	*	1.55879e-05	0.0327843	22.0588	chr2_137083801_137083900
chr8	127969001	127969100	*	1.55723e-05	0.0327843	32.4074	chr8_127969001_127969100
chr11	96742301	96742400	*	1.54812e-05	0.0327238	30.5809	chr11_96742301_96742400
chr2	71500101	71500200	*	1.51499e-05	0.0321207	-25.8838	chr2_71500101_71500200
chr4	128996601	128996700	*	1.51289e-05	0.0321085	20.4009	chr4_128996601_128996700
chr18	52678301	52678400	*	1.50067e-05	0.0319139	21.3735	chr18_52678301_52678400
chr3	121471901	121472000	*	1.488e-05	0.0317732	20.8113	chr3_121471901_121472000
chr19	57436801	57436900	*	1.43374e-05	0.030961	-24.4536	chr19_57436801_57436900
chr17	10310701	10310800	*	1.42572e-05	0.030915	26.7762	chr17_10310701_10310800
chr4	115861801	115861900	*	1.41986e-05	0.0308198	24.5789	chr4_115861801_115861900
chrX	73503001	73503100	*	1.41389e-05	0.0307219	-20.8071	chrX_73503001_73503100
chr3	8983801	8983900	*	1.38325e-05	0.0303072	22.5709	chr3_8983801_8983900
chr4	137732401	137732500	*	1.36759e-05	0.0300267	-26.5227	chr4_137732401_137732500
chr8	12890401	12890500	*	1.36156e-05	0.0299257	28.5926	chr8_12890401_12890500
chr17	47152401	47152500	*	1.35362e-05	0.0298762	22.3395	chr17_47152401_47152500
chr14	46396301	46396400	*	1.308e-05	0.0291451	20.6637	chr14_46396301_46396400
chr15	97742601	97742700	*	1.29751e-05	0.0290038	25.4135	chr15_97742601_97742700
chr6	28717601	28717700	*	1.23933e-05	0.0279113	24.6559	chr6_28717601_28717700
chr6	67944901	67945000	*	1.2087e-05	0.0273937	22.5597	chr6_67944901_67945000
chr2	36237701	36237800	*	1.19569e-05	0.0271912	-22.1714	chr2_36237701_36237800
chr9	121303401	121303500	*	1.18354e-05	0.0270018	-20.7732	chr9_121303401_121303500
chr2	82054601	82054700	*	1.18053e-05	0.0269632	35.1496	chr2_82054601_82054700
chr10	19574701	19574800	*	1.16995e-05	0.02678	22.2222	chr10_19574701_19574800
chr2	154190501	154190600	*	1.15086e-05	0.0264916	-21.1916	chr2_154190501_154190600
chr8	109367301	109367400	*	1.14987e-05	0.0264916	26.679	chr8_109367301_109367400
chr7	19208801	19208900	*	1.13742e-05	0.0264145	20.5085	chr7_19208801_19208900
chr8	25427701	25427800	*	1.14034e-05	0.0264145	-25.461	chr8_25427701_25427800
chr15	96743501	96743600	*	1.09505e-05	0.0256815	-24.1017	chr15_96743501_96743600
chr3	158719601	158719700	*	1.08552e-05	0.02563	-23.3715	chr3_158719601_158719700
chr18	39020601	39020700	*	1.07158e-05	0.0253864	21.5519	chr18_39020601_39020700
chr7	28498801	28498900	*	1.05837e-05	0.0251871	-31.8292	chr7_28498801_28498900
chr2	122863501	122863600	*	1.04657e-05	0.0250198	-20.9194	chr2_122863501_122863600
chrX	85157501	85157600	*	1.03719e-05	0.0248784	27.3834	chrX_85157501_85157600
chr9	124279501	124279600	*	1.00632e-05	0.0243347	-27.9171	chr9_124279501_124279600
chr14	62855501	62855600	*	9.98541e-06	0.0242584	-23.7192	chr14_62855501_62855600
chr10	60523401	60523500	*	9.89425e-06	0.0241111	-23.4336	chr10_60523401_60523500
chr10	86346001	86346100	*	9.88454e-06	0.0241111	-21.3384	chr10_86346001_86346100
chr8	25391801	25391900	*	9.85262e-06	0.0240751	22.9943	chr8_25391801_25391900
chr15	88839401	88839500	*	9.85004e-06	0.0240751	-20.3095	chr15_88839401_88839500
chr7	49027001	49027100	*	9.77955e-06	0.0240365	29.1081	chr7_49027001_49027100
chr13	49160301	49160400	*	9.73852e-06	0.0239637	-22.6463	chr13_49160301_49160400
chr15	85579801	85579900	*	9.71961e-06	0.0239452	29.2022	chr15_85579801_85579900
chr10	99561201	99561300	*	9.37143e-06	0.0234732	32.3213	chr10_99561201_99561300
chr6	100415701	100415800	*	9.34575e-06	0.0234368	28.5089	chr6_100415701_100415800
chr4	145571801	145571900	*	9.10364e-06	0.0230778	29.0533	chr4_145571801_145571900
chr2	77312801	77312900	*	8.72231e-06	0.0224363	-20.0353	chr2_77312801_77312900
chr5	129397401	129397500	*	8.53456e-06	0.022116	-36.4352	chr5_129397401_129397500
chr13	98636401	98636500	*	8.33959e-06	0.0217274	22.6309	chr13_98636401_98636500
chr4	8837701	8837800	*	8.2794e-06	0.0216149	34.2481	chr4_8837701_8837800
chr5	76004401	76004500	*	8.20567e-06	0.0214758	20.5823	chr5_76004401_76004500
chr12	71749101	71749200	*	8.13997e-06	0.0213838	-31.6122	chr12_71749101_71749200
chr7	28991001	28991100	*	8.07551e-06	0.0212678	34.1729	chr7_28991001_28991100
chr5	134868001	134868100	*	8.01987e-06	0.021202	-23.2804	chr5_134868001_134868100
chr12	35313101	35313200	*	8.03032e-06	0.021202	-26.9314	chr12_35313101_35313200
chr13	70886901	70887000	*	7.75666e-06	0.0207933	-21.1562	chr13_70886901_70887000
chr11	85972701	85972800	*	7.45354e-06	0.0203181	22.9218	chr11_85972701_85972800
chr5	86997301	86997400	*	7.34833e-06	0.020152	27.8706	chr5_86997301_86997400
chr5	29228001	29228100	*	7.20824e-06	0.0198296	23.1868	chr5_29228001_29228100
chr9	76252501	76252600	*	7.06834e-06	0.0195989	23.0808	chr9_76252501_76252600
chr6	140338201	140338300	*	6.95095e-06	0.0193758	-22.2935	chr6_140338201_140338300
chr12	92892401	92892500	*	6.74284e-06	0.0189466	-20.0303	chr12_92892401_92892500
chr4	76134301	76134400	*	6.50743e-06	0.0184332	-28.3991	chr4_76134301_76134400
chr11	64965501	64965600	*	6.47371e-06	0.0183625	-30.5283	chr11_64965501_64965600
chr15	85743701	85743800	*	6.27446e-06	0.0180792	23.1476	chr15_85743701_85743800
chr5	96307101	96307200	*	6.06252e-06	0.0176339	-31.5101	chr5_96307101_96307200
chr3	32348001	32348100	*	5.96092e-06	0.01745	-23.0811	chr3_32348001_32348100
chr5	123838801	123838900	*	5.95305e-06	0.01745	-24.1147	chr5_123838801_123838900
chr8	71495501	71495600	*	5.72326e-06	0.0169676	-21.7778	chr8_71495501_71495600
chr11	4987701	4987800	*	5.68477e-06	0.0169151	-30.5675	chr11_4987701_4987800
chr7	16302401	16302500	*	5.65475e-06	0.0168971	31.4067	chr7_16302401_16302500
chr16	96363101	96363200	*	5.55409e-06	0.0167259	-24.4697	chr16_96363101_96363200
chr6	146261101	146261200	*	5.52564e-06	0.0167116	-20.4909	chr6_146261101_146261200
chr5	101688901	101689000	*	5.46802e-06	0.0165618	20.6921	chr5_101688901_101689000
chr10	75931001	75931100	*	5.39565e-06	0.0164374	22.1329	chr10_75931001_75931100
chr4	123164301	123164400	*	5.34251e-06	0.016323	-20.6824	chr4_123164301_123164400
chr19	27726801	27726900	*	5.28596e-06	0.0162177	30.7387	chr19_27726801_27726900
chr19	3326601	3326700	*	5.27045e-06	0.0161971	-20.1711	chr19_3326601_3326700
chr18	64428301	64428400	*	5.03591e-06	0.0157296	-21.3992	chr18_64428301_64428400
chr17	24775301	24775400	*	4.96236e-06	0.0156171	-20.042	chr17_24775301_24775400
chr19	30171501	30171600	*	4.78948e-06	0.0152971	-20.3751	chr19_30171501_30171600
chr9	114011301	114011400	*	4.75995e-06	0.0152769	20.0292	chr9_114011301_114011400
chr1	191424701	191424800	*	4.66991e-06	0.0150339	-24.25	chr1_191424701_191424800
chr18	15401201	15401300	*	4.63541e-06	0.0149687	-23.1816	chr18_15401201_15401300
chr3	38946701	38946800	*	4.50508e-06	0.0146333	-22.5589	chr3_38946701_38946800
chr6	142524501	142524600	*	4.33273e-06	0.0142322	28.7218	chr6_142524501_142524600
chrX	98150101	98150200	*	4.3121e-06	0.0142089	-23.1293	chrX_98150101_98150200
chr8	88225501	88225600	*	4.24977e-06	0.0141143	23.0476	chr8_88225501_88225600
chr10	75145501	75145600	*	4.10569e-06	0.0137226	20.2263	chr10_75145501_75145600
chr13	39823901	39824000	*	4.02501e-06	0.0135175	-20.7057	chr13_39823901_39824000
chr14	57031301	57031400	*	3.97163e-06	0.0134242	41.8478	chr14_57031301_57031400
chr12	107952501	107952600	*	3.94338e-06	0.0133717	21.6579	chr12_107952501_107952600
chr4	148927301	148927400	*	3.84329e-06	0.0131599	31.327	chr4_148927301_148927400
chr4	128429301	128429400	*	3.67731e-06	0.0127792	-21.6517	chr4_128429301_128429400
chr5	72183101	72183200	*	3.65785e-06	0.0127326	-27.7273	chr5_72183101_72183200
chr18	42690801	42690900	*	3.53006e-06	0.0124113	-20.0831	chr18_42690801_42690900
chr4	136733401	136733500	*	3.46545e-06	0.0122251	20.2982	chr4_136733401_136733500
chr9	37178801	37178900	*	3.18553e-06	0.0114886	28.7666	chr9_37178801_37178900
chr3	96286201	96286300	*	3.13456e-06	0.011379	23.2394	chr3_96286201_96286300
chr12	8573101	8573200	*	3.05698e-06	0.0111399	-21.792	chr12_8573101_8573200
chr9	73087001	73087100	*	2.90253e-06	0.0107072	25.1029	chr9_73087001_73087100
chr2	80009301	80009400	*	2.76179e-06	0.010327	-37.9112	chr2_80009301_80009400
chr15	76697201	76697300	*	2.70102e-06	0.0102893	-24.0741	chr15_76697201_76697300
chr6	91325001	91325100	*	2.65939e-06	0.0101685	-23.014	chr6_91325001_91325100
chr1	35733501	35733600	*	2.50054e-06	0.00970166	34.179	chr1_35733501_35733600
chr14	76532901	76533000	*	2.46049e-06	0.00959952	23.773	chr14_76532901_76533000
chr5	36380101	36380200	*	2.32066e-06	0.0091927	29.9641	chr5_36380101_36380200
chr11	33721301	33721400	*	2.25166e-06	0.00901947	-28.3839	chr11_33721301_33721400
chr11	5242201	5242300	*	2.17113e-06	0.00876379	-20.2432	chr11_5242201_5242300
chr13	68620201	68620300	*	2.15516e-06	0.00871611	-30.7809	chr13_68620201_68620300
chr11	29718801	29718900	*	2.10794e-06	0.00859134	-25.2783	chr11_29718801_29718900
chr18	62463701	62463800	*	2.08859e-06	0.00854568	25.2062	chr18_62463701_62463800
chr10	94754501	94754600	*	2.06016e-06	0.00846234	-30.0227	chr10_94754501_94754600
chr2	143732601	143732700	*	1.98433e-06	0.00825152	-24.9888	chr2_143732601_143732700
chr17	86226501	86226600	*	1.98646e-06	0.00825152	28.5063	chr17_86226501_86226600
chr6	43663401	43663500	*	1.83359e-06	0.00777514	22.9213	chr6_43663401_43663500
chr9	107302901	107303000	*	1.82569e-06	0.00775727	-24.2879	chr9_107302901_107303000
chr9	61156001	61156100	*	1.79611e-06	0.00769393	23.0274	chr9_61156001_61156100
chr14	78184501	78184600	*	1.64873e-06	0.00716495	37.6623	chr14_78184501_78184600
chr4	81178401	81178500	*	1.55572e-06	0.00686018	-21.2424	chr4_81178401_81178500
chr2	127141701	127141800	*	1.52749e-06	0.0067784	-20.6346	chr2_127141701_127141800
chr2	151856201	151856300	*	1.46052e-06	0.00657856	27.8375	chr2_151856201_151856300
chr3	93755601	93755700	*	1.42507e-06	0.00647445	20.271	chr3_93755601_93755700
chr1	38304701	38304800	*	1.31781e-06	0.00607927	-22.0805	chr1_38304701_38304800
chr9	79720401	79720500	*	1.25313e-06	0.00583217	30.5744	chr9_79720401_79720500
chr10	118826901	118827000	*	1.24332e-06	0.00581498	-35.4167	chr10_118826901_118827000
chr12	77786801	77786900	*	1.2391e-06	0.00581498	26.2818	chr12_77786801_77786900
chr4	143297201	143297300	*	1.21536e-06	0.00575854	23.2905	chr4_143297201_143297300
chr3	51674001	51674100	*	1.18867e-06	0.00569638	-23.2033	chr3_51674001_51674100
chr3	152092401	152092500	*	1.024e-06	0.00517107	20.442	chr3_152092401_152092500
chr11	114815301	114815400	*	9.77922e-07	0.00497009	-21.8609	chr11_114815301_114815400
chr1	152287201	152287300	*	9.72305e-07	0.00496559	26.7604	chr1_152287201_152287300
chr9	47338401	47338500	*	9.49939e-07	0.00487509	28.2554	chr9_47338401_47338500
chr5	124809201	124809300	*	8.9762e-07	0.00468544	22.4654	chr5_124809201_124809300
chr8	126875501	126875600	*	8.79189e-07	0.00461352	-28.6863	chr8_126875501_126875600
chr3	89276601	89276700	*	8.09138e-07	0.00431058	-20.4522	chr3_89276601_89276700
chr5	73408101	73408200	*	7.685e-07	0.00415078	-28.4188	chr5_73408101_73408200
chr19	36795801	36795900	*	7.48971e-07	0.00406223	20.0493	chr19_36795801_36795900
chr15	7017401	7017500	*	7.35118e-07	0.0040078	-29.7052	chr15_7017401_7017500
chr1	34587501	34587600	*	6.94962e-07	0.00382865	-34.8955	chr1_34587501_34587600
chr6	6052801	6052900	*	6.45389e-07	0.00362289	-23.6057	chr6_6052801_6052900
chr8	106573401	106573500	*	6.46366e-07	0.00362289	-37.1478	chr8_106573401_106573500
chr14	58093701	58093800	*	5.91618e-07	0.00348081	23.1366	chr14_58093701_58093800
chr15	86038601	86038700	*	5.93462e-07	0.00348081	38.5608	chr15_86038601_86038700
chr10	75093601	75093700	*	5.79573e-07	0.00345381	-21.2185	chr10_75093601_75093700
chr17	28991301	28991400	*	5.73175e-07	0.0034276	24.4908	chr17_28991301_28991400
chr5	107325201	107325300	*	5.47881e-07	0.00332369	20.7115	chr5_107325201_107325300
chr17	83737901	83738000	*	5.25102e-07	0.00325889	-30.3686	chr17_83737901_83738000
chrX	99819701	99819800	*	5.27884e-07	0.00325889	23.9899	chrX_99819701_99819800
chr2	157373101	157373200	*	5.11383e-07	0.0031946	20.2048	chr2_157373101_157373200
chr7	4691601	4691700	*	5.059e-07	0.00316978	-20.5387	chr7_4691601_4691700
chr6	120473801	120473900	*	4.97765e-07	0.00314699	23.2444	chr6_120473801_120473900
chr2	120501501	120501600	*	4.83364e-07	0.00311219	-31.6693	chr2_120501501_120501600
chr11	16245701	16245800	*	3.95595e-07	0.00265288	-27.5412	chr11_16245701_16245800
chr12	11078301	11078400	*	3.94778e-07	0.00265288	-27.2553	chr12_11078301_11078400
chr14	61166001	61166100	*	3.6567e-07	0.00246796	25.6447	chr14_61166001_61166100
chr7	79299901	79300000	*	3.63265e-07	0.00245964	-23.2875	chr7_79299901_79300000
chr7	43720401	43720500	*	3.41987e-07	0.00233061	-21.1478	chr7_43720401_43720500
chr19	3654901	3655000	*	2.94947e-07	0.00207053	-26.7247	chr19_3654901_3655000
chr3	16025401	16025500	*	2.59419e-07	0.00188214	22.1116	chr3_16025401_16025500
chr7	123449901	123450000	*	2.5673e-07	0.00187109	-22.5882	chr7_123449901_123450000
chr14	104937201	104937300	*	2.48763e-07	0.00181934	28.6339	chr14_104937201_104937300
chr17	30077701	30077800	*	2.27191e-07	0.00168506	-33.7091	chr17_30077701_30077800
chr19	11735001	11735100	*	2.16942e-07	0.00165412	23.3292	chr19_11735001_11735100
chr8	120378501	120378600	*	2.11912e-07	0.00162931	-24.0806	chr8_120378501_120378600
chr15	97055501	97055600	*	2.08382e-07	0.00160806	-21.441	chr15_97055501_97055600
chr12	4488701	4488800	*	1.8968e-07	0.00152542	-28.7142	chr12_4488701_4488800
chr4	123998401	123998500	*	1.70258e-07	0.00140799	-30.3257	chr4_123998401_123998500
chr5	98787701	98787800	*	1.68776e-07	0.00140579	25.8995	chr5_98787701_98787800
chr17	29202801	29202900	*	1.65537e-07	0.00138431	26.8572	chr17_29202801_29202900
chr2	29016701	29016800	*	1.54751e-07	0.00131085	-23.7599	chr2_29016701_29016800
chr5	147745101	147745200	*	1.52174e-07	0.00130372	22.5987	chr5_147745101_147745200
chr7	89903501	89903600	*	1.44184e-07	0.00125058	28.4156	chr7_89903501_89903600
chr5	146949901	146950000	*	1.28714e-07	0.00116452	33.1997	chr5_146949901_146950000
chr18	30267901	30268000	*	1.243e-07	0.00113416	-20.8977	chr18_30267901_30268000
chr6	145187401	145187500	*	1.16974e-07	0.00110217	32.7894	chr6_145187401_145187500
chr3	101960701	101960800	*	9.59383e-08	0.00093662	23.7902	chr3_101960701_101960800
chr15	78418501	78418600	*	9.1237e-08	0.000903327	26.9402	chr15_78418501_78418600
chr7	98427601	98427700	*	8.85775e-08	0.000885349	-20.8344	chr7_98427601_98427700
chr4	41054901	41055000	*	8.7104e-08	0.000874786	-20.6153	chr4_41054901_41055000
chr1	120847901	120848000	*	6.84358e-08	0.000714657	-28.2288	chr1_120847901_120848000
chr17	44350301	44350400	*	4.85158e-08	0.000535969	-24.7099	chr17_44350301_44350400
chr10	4112701	4112800	*	4.3731e-08	0.000493499	-28.5938	chr10_4112701_4112800
chr8	126138401	126138500	*	3.93826e-08	0.00044683	34.995	chr8_126138401_126138500
chr6	39060701	39060800	*	3.43632e-08	0.000396307	-39.3484	chr6_39060701_39060800
chr9	25488801	25488900	*	2.64153e-08	0.00031503	-21.7284	chr9_25488801_25488900
chr10	7290301	7290400	*	2.50197e-08	0.000301817	-21.6798	chr10_7290301_7290400
chr11	107310401	107310500	*	1.97672e-08	0.000248096	23.0518	chr11_107310401_107310500
chr7	119011901	119012000	*	9.64303e-09	0.000132292	49.2308	chr7_119011901_119012000
chr9	21845701	21845800	*	9.57123e-09	0.00013217	-33.9668	chr9_21845701_21845800
chr2	45001901	45002000	*	9.33777e-09	0.0001298	23.9503	chr2_45001901_45002000
chr3	86550401	86550500	*	7.53769e-09	0.000109114	20.2092	chr3_86550401_86550500
chr13	114603501	114603600	*	7.27916e-09	0.000106845	-25.118	chr13_114603501_114603600
chr3	148977201	148977300	*	6.74437e-09	0.000101117	20.9758	chr3_148977201_148977300
chr1	185524201	185524300	*	5.01648e-09	7.97692e-05	20.495	chr1_185524201_185524300
chr2	32608701	32608800	*	4.30808e-09	7.06454e-05	21.0813	chr2_32608701_32608800
chr13	43725501	43725600	*	3.36524e-09	5.69342e-05	37.3989	chr13_43725501_43725600
chr18	5428001	5428100	*	2.99662e-09	5.24157e-05	-24.1993	chr18_5428001_5428100
chr11	55159301	55159400	*	2.87813e-09	5.11963e-05	-29.1173	chr11_55159301_55159400
chr5	146261001	146261100	*	2.83059e-09	5.0781e-05	45.0706	chr5_146261001_146261100
chr6	30552001	30552100	*	2.56484e-09	4.68136e-05	21.7304	chr6_30552001_30552100
chr19	53164801	53164900	*	2.51349e-09	4.62788e-05	28.1424	chr19_53164801_53164900
chr17	72490701	72490800	*	2.30392e-09	4.31777e-05	29.5081	chr17_72490701_72490800
chr8	8969501	8969600	*	2.02212e-09	3.93002e-05	26.1102	chr8_8969501_8969600
chr11	3162401	3162500	*	1.29689e-09	2.73816e-05	-32.2049	chr11_3162401_3162500
chr17	35200701	35200800	*	1.12708e-09	2.414e-05	-32.0642	chr17_35200701_35200800
chr12	112821901	112822000	*	9.68991e-10	2.14095e-05	20.9734	chr12_112821901_112822000
chrX	103481901	103482000	*	8.49791e-10	1.98189e-05	21.4034	chrX_103481901_103482000
chr9	3032401	3032500	*	6.33774e-10	1.54684e-05	25.5679	chr9_3032401_3032500
chr5	147646401	147646500	*	4.96508e-10	1.24067e-05	-22.5171	chr5_147646401_147646500
chr6	145187501	145187600	*	4.86817e-10	1.23111e-05	21.6763	chr6_145187501_145187600
chr1	92453401	92453500	*	2.94906e-10	7.83549e-06	-28.2375	chr1_92453401_92453500
chr4	130890201	130890300	*	2.79039e-10	7.5974e-06	-21.4394	chr4_130890201_130890300
chr15	36968101	36968200	*	1.88157e-10	5.33703e-06	24.5505	chr15_36968101_36968200
chr11	113601701	113601800	*	1.81207e-10	5.21029e-06	23.9362	chr11_113601701_113601800
chr8	48342301	48342400	*	1.19972e-10	3.64957e-06	-22.9011	chr8_48342301_48342400
chr7	134106201	134106300	*	1.13729e-10	3.51052e-06	28.7169	chr7_134106201_134106300
chr9	33728301	33728400	*	1.05366e-10	3.35094e-06	22.2448	chr9_33728301_33728400
chr11	50431601	50431700	*	1.03359e-10	3.33768e-06	-20.4482	chr11_50431601_50431700
chr8	19712101	19712200	*	2.3528e-11	8.37034e-07	50.37	chr8_19712101_19712200
chr2	32495601	32495700	*	1.75717e-11	6.35911e-07	24.0401	chr2_32495601_32495700
chrX	144319301	144319400	*	1.19497e-12	5.45268e-08	-21.8786	chrX_144319301_144319400
chr11	103199701	103199800	*	2.79152e-14	1.83106e-09	-21.5035	chr11_103199701_103199800
chrX	140061601	140061700	*	3.27074e-15	2.28842e-10	-23.6466	chrX_140061601_140061700
chr6	145187701	145187800	*	3.93021e-16	3.17287e-11	22.8756	chr6_145187701_145187800
chr9	3004201	3004300	*	2.29671e-16	2.00865e-11	28.1718	chr9_3004201_3004300
chrY	90805201	90805300	*	1.54616e-16	1.54542e-11	26.0219	chrY_90805201_90805300
chr2	39806701	39806800	*	1.102e-17	1.15654e-12	22.0925	chr2_39806701_39806800
chrY	90761701	90761800	*	4.14199e-21	4.82999e-16	21.4284	chrY_90761701_90761800
chrX	169987101	169987200	*	2.3328e-21	2.88031e-16	20.4877	chrX_169987101_169987200
chrX	169986801	169986900	*	7.17231e-25	1.07533e-19	24.1343	chrX_169986801_169986900
chr6	145187601	145187700	*	1.13031e-26	1.97709e-21	24.0455	chr6_145187601_145187700
chrY	90744801	90744900	*	1.23476e-30	2.59174e-25	29.9739	chrY_90744801_90744900
chrY	90761301	90761400	*	7.49792e-33	1.74867e-27	20.6607	chrY_90761301_90761400
chrY	90761401	90761500	*	2.75627e-35	7.23173e-30	20.2053	chrY_90761401_90761500
chrY	90744501	90744600	*	1.28909e-39	3.86541e-34	23.2564	chrY_90744501_90744600
chrY	90744601	90744700	*	2.85189e-41	9.97681e-36	37.5805	chrY_90744601_90744700
chrX	169987201	169987300	*	4.51862e-42	1.8969e-36	22.9226	chrX_169987201_169987300
chr9	3018001	3018100	*	1.71473e-42	8.99798e-37	46.3898	chr9_3018001_3018100
chrX	169987001	169987100	*	7.91628e-45	5.53872e-39	28.424	chrX_169987001_169987100
chrX	169986901	169987000	*	1.75959e-49	1.84667e-43	21.8218	chrX_169986901_169987000
chrY	90744701	90744800	*	2.49393e-88	5.23472e-82	39.371	chrY_90744701_90744800

## Sheet: regions_80
diff.chr	diff.start	diff.end	diff.strand	diff.pvalue	diff.qvalue	diff.meth.diff	id
chr15	85319501	85319600	*	3.05452e-05	0.0497393	33.7687	chr15_85319501_85319600
chr7	36531301	36531400	*	3.02867e-05	0.0493568	-36.2334	chr7_36531301_36531400
chr6	29047701	29047800	*	2.97074e-05	0.0485463	-20.8364	chr6_29047701_29047800
chr12	73424901	73425000	*	2.93543e-05	0.0482464	20.2708	chr12_73424901_73425000
chr7	84062901	84063000	*	2.82876e-05	0.0474185	-24.3007	chr7_84062901_84063000
chr5	112532101	112532200	*	2.81774e-05	0.0473153	23.3333	chr5_112532101_112532200
chr8	96537301	96537400	*	2.81463e-05	0.0473008	-34.5642	chr8_96537301_96537400
chr10	8582801	8582900	*	2.81044e-05	0.0472777	20.1128	chr10_8582801_8582900
chr5	119658801	119658900	*	2.77669e-05	0.0471139	26.2681	chr5_119658801_119658900
chr18	60788801	60788900	*	2.63526e-05	0.0453302	-24.4872	chr18_60788801_60788900
chrX	26875301	26875400	*	2.61906e-05	0.045187	-25.2214	chrX_26875301_26875400
chr2	14026901	14027000	*	2.56324e-05	0.0445989	-21.4952	chr2_14026901_14027000
chr2	129696601	129696700	*	2.55303e-05	0.0445989	37.4435	chr2_129696601_129696700
chr6	121186301	121186400	*	2.54982e-05	0.0445989	-21.5831	chr6_121186301_121186400
chr5	119260201	119260300	*	2.50193e-05	0.0441304	-23.448	chr5_119260201_119260300
chr14	73413601	73413700	*	2.4696e-05	0.0437072	-28.3798	chr14_73413601_73413700
chr11	115810701	115810800	*	2.46498e-05	0.043699	-20.5233	chr11_115810701_115810800
chr7	49924401	49924500	*	2.39852e-05	0.0427375	20.6283	chr7_49924401_49924500
chr19	42153101	42153200	*	2.37846e-05	0.0424521	-20.3115	chr19_42153101_42153200
chr2	30554301	30554400	*	2.36247e-05	0.0423318	-24.0642	chr2_30554301_30554400
chr4	58647301	58647400	*	2.33346e-05	0.0421723	-27.9807	chr4_58647301_58647400
chr6	135224001	135224100	*	2.33625e-05	0.0421723	29.1667	chr6_135224001_135224100
chr15	12196401	12196500	*	2.3442e-05	0.0421723	22.4201	chr15_12196401_12196500
chr9	110946901	110947000	*	2.31399e-05	0.0419072	-24.2306	chr9_110946901_110947000
chr2	170002901	170003000	*	2.27584e-05	0.0415749	23.0495	chr2_170002901_170003000
chr16	18205501	18205600	*	2.26209e-05	0.0414584	-21.5844	chr16_18205501_18205600
chr3	153248201	153248300	*	2.24225e-05	0.0412847	-24.9855	chr3_153248201_153248300
chr2	30800901	30801000	*	2.17221e-05	0.0406207	21.6456	chr2_30800901_30801000
chr15	73360101	73360200	*	2.17329e-05	0.0406207	-20.4793	chr15_73360101_73360200
chr16	34269701	34269800	*	2.09746e-05	0.0395912	-22.0513	chr16_34269701_34269800
chr2	83904301	83904400	*	2.08288e-05	0.0395169	-26.3055	chr2_83904301_83904400
chr2	178785301	178785400	*	2.05677e-05	0.0391235	-20.6392	chr2_178785301_178785400
chr10	77411601	77411700	*	2.03882e-05	0.038884	-35.0575	chr10_77411601_77411700
chr8	93823801	93823900	*	2.03197e-05	0.0388795	24.6468	chr8_93823801_93823900
chr8	88775901	88776000	*	2.01511e-05	0.0385921	-24.8162	chr8_88775901_88776000
chr11	111808101	111808200	*	1.99522e-05	0.0383512	30.2207	chr11_111808101_111808200
chr1	89971401	89971500	*	1.9876e-05	0.0383473	22.1431	chr1_89971401_89971500
chr14	21852001	21852100	*	1.93562e-05	0.0376537	24.4177	chr14_21852001_21852100
chr4	129016201	129016300	*	1.92771e-05	0.0376528	21.8304	chr4_129016201_129016300
chr7	110708301	110708400	*	1.92291e-05	0.0376528	-21.9554	chr7_110708301_110708400
chr15	91372201	91372300	*	1.91895e-05	0.0376528	20.6162	chr15_91372201_91372300
chr3	84938101	84938200	*	1.89378e-05	0.0373463	-33.5514	chr3_84938101_84938200
chr3	125619101	125619200	*	1.88841e-05	0.0372883	-32.6505	chr3_125619101_125619200
chr19	37521001	37521100	*	1.88241e-05	0.0372048	20.4055	chr19_37521001_37521100
chr5	148388501	148388600	*	1.8709e-05	0.0370122	20.2697	chr5_148388501_148388600
chr19	10342301	10342400	*	1.85238e-05	0.0368194	-21.6545	chr19_10342301_10342400
chr18	81091001	81091100	*	1.78315e-05	0.0361654	-20.4513	chr18_81091001_81091100
chr13	38554801	38554900	*	1.77326e-05	0.036038	22.5608	chr13_38554801_38554900
chr13	43849801	43849900	*	1.77358e-05	0.036038	24.499	chr13_43849801_43849900
chr5	35559701	35559800	*	1.73852e-05	0.0355667	-22.7365	chr5_35559701_35559800
chr4	131066401	131066500	*	1.71188e-05	0.0352276	-21.5697	chr4_131066401_131066500
chr7	23622301	23622400	*	1.68087e-05	0.0348285	30.0247	chr7_23622301_23622400
chr1	164454001	164454100	*	1.63782e-05	0.0340711	31.5675	chr1_164454001_164454100
chr5	130472501	130472600	*	1.58492e-05	0.0331346	23.6111	chr5_130472501_130472600
chr4	155184801	155184900	*	1.57755e-05	0.0330202	20.1479	chr4_155184801_155184900
chr17	51914101	51914200	*	1.56266e-05	0.0328274	23.1256	chr17_51914101_51914200
chr2	137083801	137083900	*	1.55879e-05	0.0327843	22.0588	chr2_137083801_137083900
chr8	127969001	127969100	*	1.55723e-05	0.0327843	32.4074	chr8_127969001_127969100
chr11	96742301	96742400	*	1.54812e-05	0.0327238	30.5809	chr11_96742301_96742400
chr2	71500101	71500200	*	1.51499e-05	0.0321207	-25.8838	chr2_71500101_71500200
chr4	128996601	128996700	*	1.51289e-05	0.0321085	20.4009	chr4_128996601_128996700
chr18	52678301	52678400	*	1.50067e-05	0.0319139	21.3735	chr18_52678301_52678400
chr3	121471901	121472000	*	1.488e-05	0.0317732	20.8113	chr3_121471901_121472000
chr19	57436801	57436900	*	1.43374e-05	0.030961	-24.4536	chr19_57436801_57436900
chr17	10310701	10310800	*	1.42572e-05	0.030915	26.7762	chr17_10310701_10310800
chr4	115861801	115861900	*	1.41986e-05	0.0308198	24.5789	chr4_115861801_115861900
chrX	73503001	73503100	*	1.41389e-05	0.0307219	-20.8071	chrX_73503001_73503100
chr3	8983801	8983900	*	1.38325e-05	0.0303072	22.5709	chr3_8983801_8983900
chr4	137732401	137732500	*	1.36759e-05	0.0300267	-26.5227	chr4_137732401_137732500
chr8	12890401	12890500	*	1.36156e-05	0.0299257	28.5926	chr8_12890401_12890500
chr17	47152401	47152500	*	1.35362e-05	0.0298762	22.3395	chr17_47152401_47152500
chr14	46396301	46396400	*	1.308e-05	0.0291451	20.6637	chr14_46396301_46396400
chr15	97742601	97742700	*	1.29751e-05	0.0290038	25.4135	chr15_97742601_97742700
chr6	28717601	28717700	*	1.23933e-05	0.0279113	24.6559	chr6_28717601_28717700
chr6	67944901	67945000	*	1.2087e-05	0.0273937	22.5597	chr6_67944901_67945000
chr2	36237701	36237800	*	1.19569e-05	0.0271912	-22.1714	chr2_36237701_36237800
chr9	121303401	121303500	*	1.18354e-05	0.0270018	-20.7732	chr9_121303401_121303500
chr2	82054601	82054700	*	1.18053e-05	0.0269632	35.1496	chr2_82054601_82054700
chr10	19574701	19574800	*	1.16995e-05	0.02678	22.2222	chr10_19574701_19574800
chr2	154190501	154190600	*	1.15086e-05	0.0264916	-21.1916	chr2_154190501_154190600
chr8	109367301	109367400	*	1.14987e-05	0.0264916	26.679	chr8_109367301_109367400
chr7	19208801	19208900	*	1.13742e-05	0.0264145	20.5085	chr7_19208801_19208900
chr8	25427701	25427800	*	1.14034e-05	0.0264145	-25.461	chr8_25427701_25427800
chr15	96743501	96743600	*	1.09505e-05	0.0256815	-24.1017	chr15_96743501_96743600
chr3	158719601	158719700	*	1.08552e-05	0.02563	-23.3715	chr3_158719601_158719700
chr18	39020601	39020700	*	1.07158e-05	0.0253864	21.5519	chr18_39020601_39020700
chr7	28498801	28498900	*	1.05837e-05	0.0251871	-31.8292	chr7_28498801_28498900
chr2	122863501	122863600	*	1.04657e-05	0.0250198	-20.9194	chr2_122863501_122863600
chrX	85157501	85157600	*	1.03719e-05	0.0248784	27.3834	chrX_85157501_85157600
chr9	124279501	124279600	*	1.00632e-05	0.0243347	-27.9171	chr9_124279501_124279600
chr14	62855501	62855600	*	9.98541e-06	0.0242584	-23.7192	chr14_62855501_62855600
chr10	60523401	60523500	*	9.89425e-06	0.0241111	-23.4336	chr10_60523401_60523500
chr10	86346001	86346100	*	9.88454e-06	0.0241111	-21.3384	chr10_86346001_86346100
chr8	25391801	25391900	*	9.85262e-06	0.0240751	22.9943	chr8_25391801_25391900
chr15	88839401	88839500	*	9.85004e-06	0.0240751	-20.3095	chr15_88839401_88839500
chr7	49027001	49027100	*	9.77955e-06	0.0240365	29.1081	chr7_49027001_49027100
chr13	49160301	49160400	*	9.73852e-06	0.0239637	-22.6463	chr13_49160301_49160400
chr15	85579801	85579900	*	9.71961e-06	0.0239452	29.2022	chr15_85579801_85579900
chr10	99561201	99561300	*	9.37143e-06	0.0234732	32.3213	chr10_99561201_99561300
chr6	100415701	100415800	*	9.34575e-06	0.0234368	28.5089	chr6_100415701_100415800
chr4	145571801	145571900	*	9.10364e-06	0.0230778	29.0533	chr4_145571801_145571900
chr2	77312801	77312900	*	8.72231e-06	0.0224363	-20.0353	chr2_77312801_77312900
chr5	129397401	129397500	*	8.53456e-06	0.022116	-36.4352	chr5_129397401_129397500
chr13	98636401	98636500	*	8.33959e-06	0.0217274	22.6309	chr13_98636401_98636500
chr4	8837701	8837800	*	8.2794e-06	0.0216149	34.2481	chr4_8837701_8837800
chr5	76004401	76004500	*	8.20567e-06	0.0214758	20.5823	chr5_76004401_76004500
chr12	71749101	71749200	*	8.13997e-06	0.0213838	-31.6122	chr12_71749101_71749200
chr7	28991001	28991100	*	8.07551e-06	0.0212678	34.1729	chr7_28991001_28991100
chr5	134868001	134868100	*	8.01987e-06	0.021202	-23.2804	chr5_134868001_134868100
chr12	35313101	35313200	*	8.03032e-06	0.021202	-26.9314	chr12_35313101_35313200
chr13	70886901	70887000	*	7.75666e-06	0.0207933	-21.1562	chr13_70886901_70887000
chr11	85972701	85972800	*	7.45354e-06	0.0203181	22.9218	chr11_85972701_85972800
chr5	86997301	86997400	*	7.34833e-06	0.020152	27.8706	chr5_86997301_86997400
chr5	29228001	29228100	*	7.20824e-06	0.0198296	23.1868	chr5_29228001_29228100
chr9	76252501	76252600	*	7.06834e-06	0.0195989	23.0808	chr9_76252501_76252600
chr6	140338201	140338300	*	6.95095e-06	0.0193758	-22.2935	chr6_140338201_140338300
chr12	92892401	92892500	*	6.74284e-06	0.0189466	-20.0303	chr12_92892401_92892500
chr4	76134301	76134400	*	6.50743e-06	0.0184332	-28.3991	chr4_76134301_76134400
chr11	64965501	64965600	*	6.47371e-06	0.0183625	-30.5283	chr11_64965501_64965600
chr15	85743701	85743800	*	6.27446e-06	0.0180792	23.1476	chr15_85743701_85743800
chr5	96307101	96307200	*	6.06252e-06	0.0176339	-31.5101	chr5_96307101_96307200
chr3	32348001	32348100	*	5.96092e-06	0.01745	-23.0811	chr3_32348001_32348100
chr5	123838801	123838900	*	5.95305e-06	0.01745	-24.1147	chr5_123838801_123838900
chr8	71495501	71495600	*	5.72326e-06	0.0169676	-21.7778	chr8_71495501_71495600
chr11	4987701	4987800	*	5.68477e-06	0.0169151	-30.5675	chr11_4987701_4987800
chr7	16302401	16302500	*	5.65475e-06	0.0168971	31.4067	chr7_16302401_16302500
chr16	96363101	96363200	*	5.55409e-06	0.0167259	-24.4697	chr16_96363101_96363200
chr6	146261101	146261200	*	5.52564e-06	0.0167116	-20.4909	chr6_146261101_146261200
chr5	101688901	101689000	*	5.46802e-06	0.0165618	20.6921	chr5_101688901_101689000
chr10	75931001	75931100	*	5.39565e-06	0.0164374	22.1329	chr10_75931001_75931100
chr4	123164301	123164400	*	5.34251e-06	0.016323	-20.6824	chr4_123164301_123164400
chr19	27726801	27726900	*	5.28596e-06	0.0162177	30.7387	chr19_27726801_27726900
chr19	3326601	3326700	*	5.27045e-06	0.0161971	-20.1711	chr19_3326601_3326700
chr18	64428301	64428400	*	5.03591e-06	0.0157296	-21.3992	chr18_64428301_64428400
chr17	24775301	24775400	*	4.96236e-06	0.0156171	-20.042	chr17_24775301_24775400
chr19	30171501	30171600	*	4.78948e-06	0.0152971	-20.3751	chr19_30171501_30171600
chr9	114011301	114011400	*	4.75995e-06	0.0152769	20.0292	chr9_114011301_114011400
chr1	191424701	191424800	*	4.66991e-06	0.0150339	-24.25	chr1_191424701_191424800
chr18	15401201	15401300	*	4.63541e-06	0.0149687	-23.1816	chr18_15401201_15401300
chr3	38946701	38946800	*	4.50508e-06	0.0146333	-22.5589	chr3_38946701_38946800
chr6	142524501	142524600	*	4.33273e-06	0.0142322	28.7218	chr6_142524501_142524600
chrX	98150101	98150200	*	4.3121e-06	0.0142089	-23.1293	chrX_98150101_98150200
chr8	88225501	88225600	*	4.24977e-06	0.0141143	23.0476	chr8_88225501_88225600
chr10	75145501	75145600	*	4.10569e-06	0.0137226	20.2263	chr10_75145501_75145600
chr13	39823901	39824000	*	4.02501e-06	0.0135175	-20.7057	chr13_39823901_39824000
chr14	57031301	57031400	*	3.97163e-06	0.0134242	41.8478	chr14_57031301_57031400
chr12	107952501	107952600	*	3.94338e-06	0.0133717	21.6579	chr12_107952501_107952600
chr4	148927301	148927400	*	3.84329e-06	0.0131599	31.327	chr4_148927301_148927400
chr4	128429301	128429400	*	3.67731e-06	0.0127792	-21.6517	chr4_128429301_128429400
chr5	72183101	72183200	*	3.65785e-06	0.0127326	-27.7273	chr5_72183101_72183200
chr18	42690801	42690900	*	3.53006e-06	0.0124113	-20.0831	chr18_42690801_42690900
chr4	136733401	136733500	*	3.46545e-06	0.0122251	20.2982	chr4_136733401_136733500
chr9	37178801	37178900	*	3.18553e-06	0.0114886	28.7666	chr9_37178801_37178900
chr3	96286201	96286300	*	3.13456e-06	0.011379	23.2394	chr3_96286201_96286300
chr12	8573101	8573200	*	3.05698e-06	0.0111399	-21.792	chr12_8573101_8573200
chr9	73087001	73087100	*	2.90253e-06	0.0107072	25.1029	chr9_73087001_73087100
chr2	80009301	80009400	*	2.76179e-06	0.010327	-37.9112	chr2_80009301_80009400
chr15	76697201	76697300	*	2.70102e-06	0.0102893	-24.0741	chr15_76697201_76697300
chr6	91325001	91325100	*	2.65939e-06	0.0101685	-23.014	chr6_91325001_91325100
chr1	35733501	35733600	*	2.50054e-06	0.00970166	34.179	chr1_35733501_35733600
chr14	76532901	76533000	*	2.46049e-06	0.00959952	23.773	chr14_76532901_76533000
chr5	36380101	36380200	*	2.32066e-06	0.0091927	29.9641	chr5_36380101_36380200
chr11	33721301	33721400	*	2.25166e-06	0.00901947	-28.3839	chr11_33721301_33721400
chr11	5242201	5242300	*	2.17113e-06	0.00876379	-20.2432	chr11_5242201_5242300
chr13	68620201	68620300	*	2.15516e-06	0.00871611	-30.7809	chr13_68620201_68620300
chr11	29718801	29718900	*	2.10794e-06	0.00859134	-25.2783	chr11_29718801_29718900
chr18	62463701	62463800	*	2.08859e-06	0.00854568	25.2062	chr18_62463701_62463800
chr10	94754501	94754600	*	2.06016e-06	0.00846234	-30.0227	chr10_94754501_94754600
chr2	143732601	143732700	*	1.98433e-06	0.00825152	-24.9888	chr2_143732601_143732700
chr17	86226501	86226600	*	1.98646e-06	0.00825152	28.5063	chr17_86226501_86226600
chr6	43663401	43663500	*	1.83359e-06	0.00777514	22.9213	chr6_43663401_43663500
chr9	107302901	107303000	*	1.82569e-06	0.00775727	-24.2879	chr9_107302901_107303000
chr9	61156001	61156100	*	1.79611e-06	0.00769393	23.0274	chr9_61156001_61156100
chr14	78184501	78184600	*	1.64873e-06	0.00716495	37.6623	chr14_78184501_78184600
chr4	81178401	81178500	*	1.55572e-06	0.00686018	-21.2424	chr4_81178401_81178500
chr2	127141701	127141800	*	1.52749e-06	0.0067784	-20.6346	chr2_127141701_127141800
chr2	151856201	151856300	*	1.46052e-06	0.00657856	27.8375	chr2_151856201_151856300
chr3	93755601	93755700	*	1.42507e-06	0.00647445	20.271	chr3_93755601_93755700
chr1	38304701	38304800	*	1.31781e-06	0.00607927	-22.0805	chr1_38304701_38304800
chr9	79720401	79720500	*	1.25313e-06	0.00583217	30.5744	chr9_79720401_79720500
chr10	118826901	118827000	*	1.24332e-06	0.00581498	-35.4167	chr10_118826901_118827000
chr12	77786801	77786900	*	1.2391e-06	0.00581498	26.2818	chr12_77786801_77786900
chr4	143297201	143297300	*	1.21536e-06	0.00575854	23.2905	chr4_143297201_143297300
chr3	51674001	51674100	*	1.18867e-06	0.00569638	-23.2033	chr3_51674001_51674100
chr3	152092401	152092500	*	1.024e-06	0.00517107	20.442	chr3_152092401_152092500
chr11	114815301	114815400	*	9.77922e-07	0.00497009	-21.8609	chr11_114815301_114815400
chr1	152287201	152287300	*	9.72305e-07	0.00496559	26.7604	chr1_152287201_152287300
chr9	47338401	47338500	*	9.49939e-07	0.00487509	28.2554	chr9_47338401_47338500
chr5	124809201	124809300	*	8.9762e-07	0.00468544	22.4654	chr5_124809201_124809300
chr8	126875501	126875600	*	8.79189e-07	0.00461352	-28.6863	chr8_126875501_126875600
chr3	89276601	89276700	*	8.09138e-07	0.00431058	-20.4522	chr3_89276601_89276700
chr5	73408101	73408200	*	7.685e-07	0.00415078	-28.4188	chr5_73408101_73408200
chr19	36795801	36795900	*	7.48971e-07	0.00406223	20.0493	chr19_36795801_36795900
chr15	7017401	7017500	*	7.35118e-07	0.0040078	-29.7052	chr15_7017401_7017500
chr1	34587501	34587600	*	6.94962e-07	0.00382865	-34.8955	chr1_34587501_34587600
chr6	6052801	6052900	*	6.45389e-07	0.00362289	-23.6057	chr6_6052801_6052900
chr8	106573401	106573500	*	6.46366e-07	0.00362289	-37.1478	chr8_106573401_106573500
chr14	58093701	58093800	*	5.91618e-07	0.00348081	23.1366	chr14_58093701_58093800
chr15	86038601	86038700	*	5.93462e-07	0.00348081	38.5608	chr15_86038601_86038700
chr10	75093601	75093700	*	5.79573e-07	0.00345381	-21.2185	chr10_75093601_75093700
chr17	28991301	28991400	*	5.73175e-07	0.0034276	24.4908	chr17_28991301_28991400
chr5	107325201	107325300	*	5.47881e-07	0.00332369	20.7115	chr5_107325201_107325300
chr17	83737901	83738000	*	5.25102e-07	0.00325889	-30.3686	chr17_83737901_83738000
chrX	99819701	99819800	*	5.27884e-07	0.00325889	23.9899	chrX_99819701_99819800
chr2	157373101	157373200	*	5.11383e-07	0.0031946	20.2048	chr2_157373101_157373200
chr7	4691601	4691700	*	5.059e-07	0.00316978	-20.5387	chr7_4691601_4691700
chr6	120473801	120473900	*	4.97765e-07	0.00314699	23.2444	chr6_120473801_120473900
chr2	120501501	120501600	*	4.83364e-07	0.00311219	-31.6693	chr2_120501501_120501600
chr11	16245701	16245800	*	3.95595e-07	0.00265288	-27.5412	chr11_16245701_16245800
chr12	11078301	11078400	*	3.94778e-07	0.00265288	-27.2553	chr12_11078301_11078400
chr14	61166001	61166100	*	3.6567e-07	0.00246796	25.6447	chr14_61166001_61166100
chr7	79299901	79300000	*	3.63265e-07	0.00245964	-23.2875	chr7_79299901_79300000
chr7	43720401	43720500	*	3.41987e-07	0.00233061	-21.1478	chr7_43720401_43720500
chr19	3654901	3655000	*	2.94947e-07	0.00207053	-26.7247	chr19_3654901_3655000
chr3	16025401	16025500	*	2.59419e-07	0.00188214	22.1116	chr3_16025401_16025500
chr7	123449901	123450000	*	2.5673e-07	0.00187109	-22.5882	chr7_123449901_123450000
chr14	104937201	104937300	*	2.48763e-07	0.00181934	28.6339	chr14_104937201_104937300
chr17	30077701	30077800	*	2.27191e-07	0.00168506	-33.7091	chr17_30077701_30077800
chr19	11735001	11735100	*	2.16942e-07	0.00165412	23.3292	chr19_11735001_11735100
chr8	120378501	120378600	*	2.11912e-07	0.00162931	-24.0806	chr8_120378501_120378600
chr15	97055501	97055600	*	2.08382e-07	0.00160806	-21.441	chr15_97055501_97055600
chr12	4488701	4488800	*	1.8968e-07	0.00152542	-28.7142	chr12_4488701_4488800
chr4	123998401	123998500	*	1.70258e-07	0.00140799	-30.3257	chr4_123998401_123998500
chr5	98787701	98787800	*	1.68776e-07	0.00140579	25.8995	chr5_98787701_98787800
chr17	29202801	29202900	*	1.65537e-07	0.00138431	26.8572	chr17_29202801_29202900
chr2	29016701	29016800	*	1.54751e-07	0.00131085	-23.7599	chr2_29016701_29016800
chr5	147745101	147745200	*	1.52174e-07	0.00130372	22.5987	chr5_147745101_147745200
chr7	89903501	89903600	*	1.44184e-07	0.00125058	28.4156	chr7_89903501_89903600
chr5	146949901	146950000	*	1.28714e-07	0.00116452	33.1997	chr5_146949901_146950000
chr18	30267901	30268000	*	1.243e-07	0.00113416	-20.8977	chr18_30267901_30268000
chr6	145187401	145187500	*	1.16974e-07	0.00110217	32.7894	chr6_145187401_145187500
chr3	101960701	101960800	*	9.59383e-08	0.00093662	23.7902	chr3_101960701_101960800
chr15	78418501	78418600	*	9.1237e-08	0.000903327	26.9402	chr15_78418501_78418600
chr7	98427601	98427700	*	8.85775e-08	0.000885349	-20.8344	chr7_98427601_98427700
chr4	41054901	41055000	*	8.7104e-08	0.000874786	-20.6153	chr4_41054901_41055000
chr1	120847901	120848000	*	6.84358e-08	0.000714657	-28.2288	chr1_120847901_120848000
chr17	44350301	44350400	*	4.85158e-08	0.000535969	-24.7099	chr17_44350301_44350400
chr10	4112701	4112800	*	4.3731e-08	0.000493499	-28.5938	chr10_4112701_4112800
chr8	126138401	126138500	*	3.93826e-08	0.00044683	34.995	chr8_126138401_126138500
chr6	39060701	39060800	*	3.43632e-08	0.000396307	-39.3484	chr6_39060701_39060800
chr9	25488801	25488900	*	2.64153e-08	0.00031503	-21.7284	chr9_25488801_25488900
chr10	7290301	7290400	*	2.50197e-08	0.000301817	-21.6798	chr10_7290301_7290400
chr11	107310401	107310500	*	1.97672e-08	0.000248096	23.0518	chr11_107310401_107310500
chr7	119011901	119012000	*	9.64303e-09	0.000132292	49.2308	chr7_119011901_119012000
chr9	21845701	21845800	*	9.57123e-09	0.00013217	-33.9668	chr9_21845701_21845800
chr2	45001901	45002000	*	9.33777e-09	0.0001298	23.9503	chr2_45001901_45002000
chr3	86550401	86550500	*	7.53769e-09	0.000109114	20.2092	chr3_86550401_86550500
chr13	114603501	114603600	*	7.27916e-09	0.000106845	-25.118	chr13_114603501_114603600
chr3	148977201	148977300	*	6.74437e-09	0.000101117	20.9758	chr3_148977201_148977300
chr1	185524201	185524300	*	5.01648e-09	7.97692e-05	20.495	chr1_185524201_185524300
chr2	32608701	32608800	*	4.30808e-09	7.06454e-05	21.0813	chr2_32608701_32608800
chr13	43725501	43725600	*	3.36524e-09	5.69342e-05	37.3989	chr13_43725501_43725600
chr18	5428001	5428100	*	2.99662e-09	5.24157e-05	-24.1993	chr18_5428001_5428100
chr11	55159301	55159400	*	2.87813e-09	5.11963e-05	-29.1173	chr11_55159301_55159400
chr5	146261001	146261100	*	2.83059e-09	5.0781e-05	45.0706	chr5_146261001_146261100
chr6	30552001	30552100	*	2.56484e-09	4.68136e-05	21.7304	chr6_30552001_30552100
chr19	53164801	53164900	*	2.51349e-09	4.62788e-05	28.1424	chr19_53164801_53164900
chr17	72490701	72490800	*	2.30392e-09	4.31777e-05	29.5081	chr17_72490701_72490800
chr8	8969501	8969600	*	2.02212e-09	3.93002e-05	26.1102	chr8_8969501_8969600
chr11	3162401	3162500	*	1.29689e-09	2.73816e-05	-32.2049	chr11_3162401_3162500
chr17	35200701	35200800	*	1.12708e-09	2.414e-05	-32.0642	chr17_35200701_35200800
chr12	112821901	112822000	*	9.68991e-10	2.14095e-05	20.9734	chr12_112821901_112822000
chrX	103481901	103482000	*	8.49791e-10	1.98189e-05	21.4034	chrX_103481901_103482000
chr9	3032401	3032500	*	6.33774e-10	1.54684e-05	25.5679	chr9_3032401_3032500
chr5	147646401	147646500	*	4.96508e-10	1.24067e-05	-22.5171	chr5_147646401_147646500
chr6	145187501	145187600	*	4.86817e-10	1.23111e-05	21.6763	chr6_145187501_145187600
chr1	92453401	92453500	*	2.94906e-10	7.83549e-06	-28.2375	chr1_92453401_92453500
chr4	130890201	130890300	*	2.79039e-10	7.5974e-06	-21.4394	chr4_130890201_130890300
chr15	36968101	36968200	*	1.88157e-10	5.33703e-06	24.5505	chr15_36968101_36968200
chr11	113601701	113601800	*	1.81207e-10	5.21029e-06	23.9362	chr11_113601701_113601800
chr8	48342301	48342400	*	1.19972e-10	3.64957e-06	-22.9011	chr8_48342301_48342400
chr7	134106201	134106300	*	1.13729e-10	3.51052e-06	28.7169	chr7_134106201_134106300
chr9	33728301	33728400	*	1.05366e-10	3.35094e-06	22.2448	chr9_33728301_33728400
chr11	50431601	50431700	*	1.03359e-10	3.33768e-06	-20.4482	chr11_50431601_50431700
chr8	19712101	19712200	*	2.3528e-11	8.37034e-07	50.37	chr8_19712101_19712200
chr2	32495601	32495700	*	1.75717e-11	6.35911e-07	24.0401	chr2_32495601_32495700
chrX	144319301	144319400	*	1.19497e-12	5.45268e-08	-21.8786	chrX_144319301_144319400
chr11	103199701	103199800	*	2.79152e-14	1.83106e-09	-21.5035	chr11_103199701_103199800
chrX	140061601	140061700	*	3.27074e-15	2.28842e-10	-23.6466	chrX_140061601_140061700
chr6	145187701	145187800	*	3.93021e-16	3.17287e-11	22.8756	chr6_145187701_145187800
chr9	3004201	3004300	*	2.29671e-16	2.00865e-11	28.1718	chr9_3004201_3004300
chrY	90805201	90805300	*	1.54616e-16	1.54542e-11	26.0219	chrY_90805201_90805300
chr2	39806701	39806800	*	1.102e-17	1.15654e-12	22.0925	chr2_39806701_39806800
chrY	90761701	90761800	*	4.14199e-21	4.82999e-16	21.4284	chrY_90761701_90761800
chrX	169987101	169987200	*	2.3328e-21	2.88031e-16	20.4877	chrX_169987101_169987200
chrX	169986801	169986900	*	7.17231e-25	1.07533e-19	24.1343	chrX_169986801_169986900
chr6	145187601	145187700	*	1.13031e-26	1.97709e-21	24.0455	chr6_145187601_145187700
chrY	90744801	90744900	*	1.23476e-30	2.59174e-25	29.9739	chrY_90744801_90744900
chrY	90761301	90761400	*	7.49792e-33	1.74867e-27	20.6607	chrY_90761301_90761400
chrY	90761401	90761500	*	2.75627e-35	7.23173e-30	20.2053	chrY_90761401_90761500
chrY	90744501	90744600	*	1.28909e-39	3.86541e-34	23.2564	chrY_90744501_90744600
chrY	90744601	90744700	*	2.85189e-41	9.97681e-36	37.5805	chrY_90744601_90744700
chrX	169987201	169987300	*	4.51862e-42	1.8969e-36	22.9226	chrX_169987201_169987300
chr9	3018001	3018100	*	1.71473e-42	8.99798e-37	46.3898	chr9_3018001_3018100
chrX	169987001	169987100	*	7.91628e-45	5.53872e-39	28.424	chrX_169987001_169987100
chrX	169986901	169987000	*	1.75959e-49	1.84667e-43	21.8218	chrX_169986901_169987000
chrY	90744701	90744800	*	2.49393e-88	5.23472e-82	39.371	chrY_90744701_90744800
