# Supplementary material for: Multi-walled carbon nanotubes elicit concordant changes in DNA methylation and gene expression following long-term pulmonary exposure in mice
Source: Carbon N Y. Author manuscript; Available in PMC 2023 May 18. (PMC10193301; doi:10.1016/j.carbon.2021.03.045)
Supplement: Table S2 [file NIHMS1866907-supplement-Table_S2.xlsx]

## Sheet: promoters_40
diff.chr	diff.start	diff.end	diff.strand	diff.pvalue	diff.qvalue	diff.meth.diff	perc.meth.Symbol	perc.meth.refSeqs	perc.meth.chr	perc.meth.start	perc.meth.end	perc.meth.strand	perc.meth.Control_1	perc.meth.Control_2	perc.meth.Control_3	perc.meth.Control_4	perc.meth.MWCNT_40_1	perc.meth.MWCNT_40_2	perc.meth.MWCNT_40_3	perc.meth.MWCNT_40_4
chr1	21348676	21350176	+	0.00465917	0.0306644	-15.4885	Khdc1a	NM_183322.2	chr1	21348676	21350176	+	90.9091	94.2857	90.9091	91.6667	100	50	74.0741	80
chr1	34534647	34536147	+	0.000246327	0.00311692	-14.9763	Cfc1	NM_007685.2	chr1	34534647	34536147	+	44.4444	31.6327	27.2727	30.7692	9.375	16.9014	27.9412	25
chr1	65122714	65124214	-	1.20863e-08	8.20779e-07	-15.7857	D630023F18Rik	NM_001285882.1	chr1	65122714	65124214	-	10.6667	40.1274	30.9524	14.6667	11.4583	8.84354	10.7438	24
chr1	83158761	83160261	+	1.03021e-06	3.52465e-05	-10.8653	Daw1	NR_027636.1:NM_027725.3	chr1	83158761	83160261	+	15.0794	30.5648	1.25	7.40741	2.73973	15.7895	14.0351	0.980392
chr1	133920901	133922401	-	1.16512e-05	0.000257204	-10.989	Prelp	NM_054077.4	chr1	133920901	133922401	-	31.2977	22.7468	56.8182	40.2778	20.0873	19.7861	21.8905	16.8831
chr1	161394437	161395937	+	0.00602126	0.037156	-10.9181	Tnfsf4	NM_009452.2	chr1	161394437	161395937	+	62.963	58.3893	73.5849	64.5833	50.8475	53.3333	48.125	64
chr1	177444820	177446320	+	0.00392023	0.0270296	18.6151	Zbtb18	NM_013915.3	chr1	177444820	177446320	+	42.5	43.1818	53.3333	36	56.5217	62.5	78.3784	25
chr2	14228413	14229913	+	0.000685404	0.00715945	-11.8054	Mrc1	NM_008625.2	chr2	14228413	14229913	+	47.0588	62.5806	56.9106	37.037	52.1008	33.8583	38.7755	52.1277
chr2	52037112	52038612	+	3.67067e-12	8.00089e-10	17.871	Tnfaip6	NM_009398.2	chr2	52037112	52038612	+	12.9693	23.6453	51.3514	0.847458	53.1646	71.0145	22.3577	32.4324
chr2	65363526	65365026	-	3.75364e-07	1.50079e-05	11.4572	Slc38a11	NM_177074.2	chr2	65363526	65365026	-	39.9038	27.7228	12.1094	31.3433	37.8788	50.2994	62.5954	21.8354
chr2	91178821	91180321	-	0.00394196	0.0271441	10.7714	Madd	NM_001177720.1	chr2	91178821	91180321	-	79.4118	77.8723	83.3333	43.6364	100	85	95.3846	69.4915
chr2	112258791	112260291	-	0.000880198	0.00866568	-11.2364	Nutm1	NM_172521.1	chr2	112258791	112260291	-	64.4231	68.1592	63.0435	50	45.5882	58.7302	40.5405	61.2069
chr2	121141092	121142592	+	6.2286e-05	0.00102401	22.4753	Adal	NM_029475.2	chr2	121141092	121142592	+	55.1724	56.25	60	51.5152	70.7317	74.5098	83.3333	90.4762
chr2	122159699	122161199	+	7.50381e-06	0.000180761	17.7234	Trim69	NM_080510.2	chr2	122159699	122161199	+	57.1429	66.2921	0	65.1515	81.8182	82.8829	75.3425	75.4717
chr2	131174310	131175810	-	7.41488e-09	5.38737e-07	-11.3628	Spef1	NM_027641.2	chr2	131174310	131175810	-	41.0853	29.3051	40.7035	20.2073	21.6949	23.7458	25.2427	8.91473
chr3	27895868	27897368	-	0.00366253	0.0256321	-12.4819	Tmem212	NM_001164437.1	chr3	27895868	27897368	-	72.9167	75.9615	88.5714	63.3333	54.5455	60.396	51.4286	71.2121
chr3	60471829	60473329	+	1.77201e-07	7.82584e-06	42.5209	Mbnl1	NM_001253713.2	chr3	60471829	60473329	+	15	34.1463	66.6667	10	69.2308	66.6667	83.3333	90
chr3	76074582	76076082	+	0.00367536	0.0256953	-12.3232	Fstl5	NM_001253719.1	chr3	76074582	76076082	+	14.7059	22.0339	71.4286	0	10.9091	6.06061	70	6.66667
chr3	86998840	87000340	-	2.05738e-11	3.61085e-09	13.2337	Cd1d1	NM_007639.3	chr3	86998840	87000340	-	27.2727	47.2973	17.9144	37.234	21.8085	30.8869	60.0671	57.9832
chr3	88042105	88043605	+	4.40995e-23	5.95963e-20	16.0823	Gpatch4	NM_001110809.2:NM_025663.4:NM_001286857.1	chr3	88042105	88043605	+	2.42424	17.5862	4.20168	5.46218	14.4509	25.7732	35.8696	14.2857
chr3	88324022	88325522	+	2.85491e-07	1.17269e-05	11.4827	Glmp	NM_020003.1	chr3	88324022	88325522	+	30.916	32.0132	40.2027	63.964	66.8712	35.5482	51.4196	52.4038
chr3	106683986	106685486	+	3.40091e-06	9.51553e-05	14.3922	Lrif1	NM_001039478.1	chr3	106683986	106685486	+	16.3366	17.8295	10	2.67857	90.9091	1.81818	38.0282	29.5455
chr3	129835738	129837238	+	1.56858e-05	0.000328649	10.94	Cfi	NM_007686.2	chr3	129835738	129837238	+	42.8571	11.7949	21.4689	16.8317	36.5217	26.5306	32.4607	28.0423
chr3	137552122	137553622	-	0.00154443	0.0134308	-12.2789	Gm4861	NM_177665.3	chr3	137552122	137553622	-	69.697	83.0882	89.4737	61.2903	69.4737	71.0145	75	60.2041
chr3	138130877	138132377	-	0.000755021	0.00770321	-14.6282	Mttp	NM_008642.2	chr3	138130877	138132377	-	79.6296	51.6667	73.5294	78.3784	67.6471	83.8235	32.9545	52.381
chr4	44083677	44085177	-	8.7839e-11	1.24954e-08	14.1373	Gne	NM_015828.3	chr4	44083677	44085177	-	13.3891	27.2251	20.8556	21.0526	38.0952	33.7838	43.2886	23.4375
chr4	132563066	132564566	+	4.80912e-06	0.000126441	11.2828	Ptafr	NM_001081211.2	chr4	132563066	132564566	+	38.0645	45.2297	34.4037	34.1935	47.0899	55.4217	49.3827	45.6693
chr4	150118343	150119843	+	5.76096e-09	4.39853e-07	11.9504	Slc2a5	NM_019741.3	chr4	150118343	150119843	+	27.459	47.5638	56.057	31.5287	47.0356	58.9595	57.3585	55.1282
chr5	38479806	38481306	-	1.41908e-09	1.36011e-07	13.242	Slc2a9	NM_001102414.1:NM_001102415.1	chr5	38479806	38481306	-	26.5372	21.0191	40.7258	24.5455	35.533	46.0993	37.5	43.3862
chr5	105139052	105140552	-	0.00211628	0.0170537	-18.3198	Gbp4	NM_008620.3	chr5	105139052	105140552	-	40	27.7778	35.7143	0	0	23.8095	0	20
chr5	105139086	105140586	-	0.00211628	0.0170537	-18.3198	Gbp4	NM_001256005.1	chr5	105139086	105140586	-	40	27.7778	35.7143	0	0	23.8095	0	20
chr5	113162813	113164313	-	8.1161e-19	5.48407e-16	-14.0589	2900026A02Rik	NM_172884.3	chr5	113162813	113164313	-	71.0983	58.5612	71.8182	78.3465	53.3081	56.2613	47.5543	57.0248
chr5	114895933	114897433	+	5.52485e-09	4.24222e-07	13.2329	Oasl2	NM_011854.2	chr5	114895933	114897433	+	30	50	36.5462	31.1321	50.9554	53.9749	49.5495	58.8571
chr5	129845989	129847489	+	0.00070022	0.00726231	10.1092	Sumf2	NM_026445.2	chr5	129845989	129847489	+	15.5039	24.3094	21.3483	28.8288	25.8333	37.3913	50.9091	25.7143
chr5	145041989	145043489	+	0.00293382	0.0218807	14.9012	1700018F24Rik	NM_027069.3	chr5	145041989	145043489	+	23.5294	20	30.7692	22.5	14.7059	46.5753	30.9091	52.2727
chr5	150665112	150666612	-	2.57863e-15	1.12412e-12	11.9073	N4bp2l2	NM_201369.3	chr5	150665112	150666612	-	0.571429	11.5917	15.6448	9.94624	21.9672	20.2479	29.2776	19.3548
chr6	29280140	29281640	+	3.23804e-05	0.000598619	12.8906	Fam71f2	NM_001101486.1	chr6	29280140	29281640	+	63.8095	69.3694	65.3061	86.2069	72	82.5	80.2817	92.9577
chr6	80018642	80020142	+	0.00138666	0.012402	10.1084	Lrrtm4	NM_178731.5	chr6	80018642	80020142	+	16.4894	17.2185	29.1667	33.3333	36.25	29.3478	34.9398	19.0476
chr6	85904438	85905938	-	9.5398e-05	0.00145018	11.7981	Nat8f4	NM_029331.3	chr6	85904438	85905938	-	36.5942	46.4789	55.814	63.1579	79.661	90.566	43.554	77.6316
chr6	88019295	88020795	-	1.68994e-05	0.000349739	-13.6552	Rab7	NM_001293654.1:NM_001293655.1	chr6	88019295	88020795	-	71.5328	79.7546	77.6224	70.5882	61.8182	59.4059	71.9298	60.1399
chr6	99266015	99267515	-	2.96075e-06	8.63957e-05	-17.5175	Foxp1	NM_001197321.1	chr6	99266015	99267515	-	36.5591	32	50	51.4286	20	34.3137	27.2727	18.6813
chr6	112272757	112274257	+	3.0203e-09	2.56707e-07	15.1085	Lmcd1	NM_144799.2	chr6	112272757	112274257	+	55.1724	25.8065	21.0526	61.0526	59.7403	43.6464	42.5	58.9147
chr7	4603541	4605041	-	0.000142946	0.00201227	11.5901	Ptprh	NM_207270.2	chr7	4603541	4605041	-	55.3459	61.1111	56.338	57.8947	78.2609	69.3989	67.0455	65.3226
chr7	15967035	15968535	-	4.4476e-06	0.00011902	-12.2625	Ehd2	NM_153068.3	chr7	15967035	15968535	-	30.6452	33.1169	43.0657	19.1176	30.5882	20.155	12.5	16.9811
chr7	16243654	16245154	-	0.000330619	0.00394352	-13.1499	C5ar2	NM_176912.4	chr7	16243654	16245154	-	45.0549	53.5433	50.495	40.9091	36.5079	33.3333	51.6129	35.3448
chr7	19165627	19167127	-	4.92106e-06	0.000128138	10.7536	Gipr	NM_001080815.1	chr7	19165627	19167127	-	33.7838	24.6753	25.1185	13.0435	38.8889	50.7614	33.6364	28.3951
chr7	24207649	24209149	-	1.78021e-27	5.79687e-24	27.9845	Zfp111	NM_019940.2	chr7	24207649	24209149	-	11.3636	30.3725	33.8129	68.3333	48.0315	53.7736	56.7961	87.3563
chr7	38527693	38529193	-	0.00109404	0.0102673	-13.1685	Gm5591	NM_001013810.2	chr7	38527693	38529193	-	65.0602	63.4783	70.1493	68.0851	48.9362	58.427	54.0541	47.1429
chr7	44011677	44013177	+	0.00883401	0.0489075	-10.4863	Klk1b26	NM_010644.3	chr7	44011677	44013177	+	56.25	58.427	61.1765	63.6364	44.4444	55.9322	50.4274	45.4545
chr7	44136289	44137789	+	0.00356066	0.0251931	-14.48	Klk1b16	NM_008454.3	chr7	44136289	44137789	+	79.3103	50.6667	62.069	50	40	53.125	50	34.6154
chr7	45927397	45928897	+	0.0025933	0.019992	-14.7377	Ccdc114	NM_001033243.2	chr7	45927397	45928897	+	76.6667	74.4186	59.0909	91.3043	50	58.209	68.4211	52.809
chr7	78913234	78914734	+	2.32002e-10	2.93017e-08	12.4081	Isg20	NM_001113527.1	chr7	78913234	78914734	+	37.7049	36.7953	39.7183	28.6713	55.2279	47.486	53.6723	38.5714
chr7	89903129	89904629	-	5.34864e-05	0.000905786	10.7948	Ccdc81	NM_001162979.1	chr7	89903129	89904629	-	41.2214	45.5172	49.3827	33.3333	57.2368	55.5556	56.6845	44.6927
chr7	90385980	90387480	+	0.000846195	0.00841465	-10.5802	Sytl2	NM_001040087.2:NM_001289585.1:NM_001040088.2:NM_001289586.1	chr7	90385980	90387480	+	52.2059	62.9787	43.8356	46.5116	43.75	39.3064	41.1215	54.4715
chr7	118443052	118444552	-	0.000471631	0.00519873	10.5222	Syt17	NM_138649.1	chr7	118443052	118444552	-	23.913	30.7692	26.5487	20.5607	34.7826	33	35.6522	44.2623
chr7	126799947	126801447	-	2.10658e-18	1.29402e-15	-19.4608	Aldoa	NM_001177308.1	chr7	126799947	126801447	-	75.5459	55.3459	27.2085	22.3214	28.7879	34.2105	34.0351	20.8333
chr7	127014094	127015594	-	2.14476e-27	5.79687e-24	20.1051	Mvp	NM_080638.3	chr7	127014094	127015594	-	41.115	48.073	35.9447	46.875	70.155	86.0577	62.3722	49.7942
chr7	127824031	127825531	-	9.9041e-06	0.000225707	11.1282	Stx1b	NM_024414.2	chr7	127824031	127825531	-	39.2241	29.6296	34.7826	56.5217	59.8592	49.7268	47.4227	29.8851
chr8	4105264	4106764	-	6.84135e-05	0.00110192	31.8487	Cd209f	NM_026956.2	chr8	4105264	4106764	-	27.2727	29.6296	36.3636	38.0952	60	50	79.3103	62.5
chr8	24823869	24825369	-	3.27077e-06	9.30554e-05	-13.5844	Adam5	NM_001272058.1:NM_001272059.1	chr8	24823869	24825369	-	21.7742	27.8689	26.4706	36.6197	47.619	5.88235	15.8273	9.40171
chr8	38661008	38662508	-	8.00746e-09	5.75601e-07	26.7241	Sgcz	NM_145841.2	chr8	38661008	38662508	-	1.81818	5	0	9.09091	18.9189	0	64.2857	47.619
chr8	67493874	67495374	+	5.08518e-05	0.000867694	-13.8726	Nat2	NM_001168577.1	chr8	67493874	67495374	+	62.963	59.1667	32.8704	57.6471	23.1884	43.2692	32.2222	37.9747
chr8	67493947	67495447	+	3.70524e-05	0.000664976	-14.0774	Nat2	NM_010874.3	chr8	67493947	67495447	+	62.963	59.1667	34.0708	57.6471	23.1884	43.2692	32.2222	37.9747
chr8	87562906	87564406	+	4.58452e-05	0.000791257	15.1794	4933402J07Rik	NM_177901.3	chr8	87562906	87564406	+	32.7273	60.6061	58.4615	69.3694	76.8116	76.9231	72.9412	68.5714
chr9	7557428	7558928	+	0.00315261	0.0230239	11.2708	Mmp8	NM_008611.4	chr9	7557428	7558928	+	71.4286	68.0412	49.5726	56.8182	76.9231	69.4737	72.2222	63.8298
chr9	15301107	15302607	-	0.000223071	0.00288201	-13.9848	4931406C07Rik	NM_133732.3	chr9	15301107	15302607	-	50.8772	38.3562	18.5185	55.5556	34.2857	21.8391	19.6078	21.7822
chr9	49249530	49251030	+	0.00107238	0.0100991	-11.9516	Gm4894	NM_177701.3	chr9	49249530	49251030	+	66.1972	69.281	64.2857	64.9123	56.338	54.8387	50	61.5385
chr9	71162789	71164289	-	0.00768449	0.0440861	10.6098	Aqp9	NR_073483.1:NM_022026.3	chr9	71162789	71164289	-	49.0741	40.2299	29.4118	63.3333	33.3333	58.5714	71.4286	48.9362
chr9	77045281	77046781	-	0.00447285	0.0297472	12.4185	Tinag	NR_136923.1:NM_012033.3	chr9	77045281	77046781	-	55.2632	42.6087	51.5152	40	56.4103	58.3333	83.3333	48.4848
chr9	96257704	96259204	+	0.00183516	0.0152712	-16.8229	Tfdp2	NM_001184709.1	chr9	96257704	96259204	+	84.8485	73.8462	66.6667	40.7407	41.1765	62.5	57.4074	43.2432
chr10	24835695	24837195	-	0.000470892	0.00519482	13.8365	Enpp3	NM_134005.2	chr10	24835695	24837195	-	31.3869	44.9541	73.1707	32.2581	43.6364	82.8125	53.3898	44.4444
chr10	34036596	34038096	+	1.12405e-12	2.76191e-10	32.7112	Trappc3l	NM_001162937.1	chr10	34036596	34038096	+	36.7816	37.0968	7.89474	20.8955	46.2687	90	73.0337	52.381
chr10	56105916	56107416	+	4.22164e-14	1.32678e-11	-22.8864	Msl3l2	NM_001163833.1	chr10	56105916	56107416	+	41.6149	57.8635	32.8571	82.4561	53.6585	14.2077	50	26.1261
chr10	75934572	75936072	+	3.01878e-18	1.69983e-15	-14.2079	Chchd10	NM_175329.3	chr10	75934572	75936072	+	55.3398	10.3586	24.2038	3.33333	1.01781	6.53266	4.79616	22.4138
chr10	87858051	87859551	+	0.00489039	0.0317278	11.9405	Igf1	NM_001111275.2:NM_010512.5	chr10	87858051	87859551	+	23.1884	24.2718	25.8065	34.6154	38.0282	30.9524	44.5783	18.1818
chr10	88682523	88684023	-	0.00905613	0.049723	-10.1297	Spic	NM_011461.3	chr10	88682523	88684023	-	71.1111	79.661	61.4286	78.5714	48.2759	63.8889	68.8312	69.5652
chr10	102157857	102159357	+	0.000239035	0.00304748	-11.3672	Mgat4c	NM_001162368.1	chr10	102157857	102159357	+	22.2222	36.8421	51.0204	31.9588	19.4915	22.449	25	26
chr10	102158078	102159578	+	6.68343e-05	0.00108428	-12.349	Mgat4c	NM_001162369.1	chr10	102158078	102159578	+	11.7647	35.1515	23.8095	31.9588	16.1905	11.7647	14.433	24.4444
chr10	112059188	112060688	+	0.000153536	0.00213247	-14.6181	Glipr1l1	NM_027018.1	chr10	112059188	112060688	+	67.027	55.2632	71.9512	18.1818	23.0769	54.3478	44.9541	49.0566
chr10	128179797	128181297	-	9.63157e-05	0.00145758	13.8063	Rbms2	NM_001039080.1	chr10	128179797	128181297	-	52.6882	37.7778	38.7755	83.3333	47.3684	50	78.5714	55.1724
chr11	17008218	17009718	-	0.00133514	0.0120529	-11.1165	Plek	NM_019549.2	chr11	17008218	17009718	-	57.0093	59.7484	67.6056	74	48.9583	56.0606	50	47.7778
chr11	57010617	57012117	+	0.000238228	0.00304006	10.3829	Gria1	NM_001113325.2:NM_008165.4	chr11	57010617	57012117	+	44.0994	42.7711	33.5664	47.4747	50.9615	58.8235	41.9689	60.4478
chr11	58198555	58200055	+	1.59975e-09	1.48158e-07	13.3643	Igtp	NM_018738.4	chr11	58198555	58200055	+	15.0754	27.3723	25	14.7059	45.1087	30.1115	32.5103	39.3443
chr11	67170026	67171526	+	0.00264701	0.0202903	-12.1794	Myh2	NM_001039545.2	chr11	67170026	67171526	+	75.8065	71.028	50	76.1905	84.375	46.8085	53.913	67.2727
chr11	83039542	83041042	-	3.99502e-10	4.65421e-08	-10.7475	Slfn10-ps	NR_073523.1	chr11	83039542	83041042	-	20	16.9492	26.1905	1.96078	9.57447	13.1579	5.42169	7.25806
chr11	87792783	87794283	+	0.00327958	0.0237852	12.428	Mpo	NM_010824.2	chr11	87792783	87794283	+	56.4706	50.3311	34.6154	62.7451	70.5882	63.6364	64.5455	56.0976
chr11	96280904	96282404	+	1.02678e-06	3.52465e-05	10.6991	Hoxb8	NM_010461.2	chr11	96280904	96282404	+	27.5	18.1572	20	20.2703	25.9259	32.4607	35.3488	36.4486
chr11	102040510	102042010	+	0.00893867	0.0493655	-12.4472	Cd300lg	NM_027987.3:NM_001160713.1:NM_001160712.1:NM_001160711.1	chr11	102040510	102042010	+	8.33333	53.012	33.6634	52.6316	30.9091	25	36.9565	26.9231
chr12	55821016	55822516	-	5.25349e-30	2.36653e-26	-19.5813	Ralgapa1	NM_001286263.1:NM_019994.5:NM_001112714.2:NM_001003719.2	chr12	55821016	55822516	-	12.069	41.3043	0	0	0	1.5873	1.44928	1.30435
chr12	56345394	56346894	-	2.3102e-18	1.3574e-15	-11.2487	Mbip	NM_145442.2	chr12	56345394	56346894	-	16.6134	16.39	18.4825	33.7278	7.42706	0	7.88732	15.3094
chr12	74296473	74297973	+	0.00112921	0.0105089	-14.2628	Dbpht2	NM_198866.2	chr12	74296473	74297973	+	73.5714	59.0361	52.7778	90.4762	69.6203	25	35.7143	56.9444
chr13	4190186	4191686	+	4.18765e-05	0.000733058	-24.187	Akr1c13	NM_013778.2	chr13	4190186	4191686	+	100	72	32.1429	69.5652	15.3846	32.3077	39.1304	44.4444
chr13	33323076	33324576	+	0.00360897	0.0253755	-19.1779	Serpinb9f	NM_183197.1	chr13	33323076	33324576	+	61.5385	60	72.7273	50	52.9412	39.2857	45	50
chr13	33963658	33965158	+	1.67836e-08	1.10104e-06	-11.5795	Nqo2	NM_001163239.1:NM_001163241.1:NM_020282.3	chr13	33963658	33965158	+	25.1701	25.5708	34.3511	39.7727	21.374	14.2373	19.5745	14.5946
chr13	50416876	50418376	+	1.3286e-09	1.31057e-07	12.7277	Fbxw17	NM_175401.3	chr13	50416876	50418376	+	25	20	28.6353	32.973	52.5316	30.2721	44.6721	32
chr13	58610377	58611877	-	1.37404e-05	0.000292885	11.3313	Slc28a3	NM_022317.3	chr13	58610377	58611877	-	44.7876	31.3725	32.716	53.0612	57.6471	46.9298	42.8571	57
chr13	67127227	67128727	+	5.89025e-18	3.18404e-15	-16.5396	Zfp759	NM_172392.3	chr13	67127227	67128727	+	31.1897	26.3492	9.69697	40.9357	9.42029	6.15385	22.6496	0.869565
chr13	67305912	67307412	-	7.54152e-11	1.08422e-08	14.2422	Zfp457	NM_001003666.2	chr13	67305912	67307412	-	8.24176	8.36013	23.4568	16.129	31.3953	23.1818	31.6667	25
chr13	83503033	83504533	+	0.000190665	0.00252862	-15.2786	Mef2c	NM_025282.3:NM_001170537.1	chr13	83503033	83504533	+	90.9091	85.2273	91.3043	87.8788	66.6667	59.1837	80	78.7234
chr14	20293689	20295189	+	4.2487e-06	0.000114834	18.2045	Nudt13	NM_026341.2	chr14	20293689	20295189	+	1.66667	17.6471	6.25	0	4.16667	30.303	47.3684	2.77778
chr14	30923087	30924587	-	0.00458366	0.0302903	10.1322	Itih3	NM_008407.2	chr14	30923087	30924587	-	67.0732	59.322	71.2766	96	76.1905	81.4815	69.2982	87.5
chr14	31216872	31218372	+	4.81116e-19	3.53842e-16	-17.1745	Sema3g	NM_001025379.1	chr14	31216872	31218372	+	41.3669	39.8844	26.6423	42.1053	30.4196	16.3701	18.4049	13.5246
chr14	60767133	60768633	+	8.80719e-05	0.00135713	11.6247	C1qtnf9	NM_183175.4	chr14	60767133	60768633	+	55.1351	53.9906	57.0093	76.4706	66.6667	65	71.9298	70.3704
chr14	66077269	66078769	-	3.32972e-05	0.000612217	11.1514	Adam2	NM_009618.3	chr14	66077269	66078769	-	43.3333	57.6531	65.3465	51.9231	63.0901	63.7324	74.1784	57.0552
chr14	79396771	79398271	+	1.99661e-10	2.57279e-08	-15.301	Mtrf1	NM_145960.4	chr14	79396771	79398271	+	4.23729	55.6818	28.877	27.4336	3.77358	3.78788	6.38298	27.1277
chr14	110754649	110756149	-	0.00134303	0.0120999	19.2958	Slitrk6	NM_175499.4	chr14	110754649	110756149	-	10	37.7358	29.7297	40	59.5238	44.6429	60	45.7143
chr15	37458882	37460382	-	2.4404e-06	7.41117e-05	-11.7647	Ncald	NM_001170867.1:NM_001170868.1	chr15	37458882	37460382	-	35.6522	28.9216	35.1351	47.4576	16.2791	24.5989	28.0405	19.898
chr15	42676477	42677977	-	2.25429e-05	0.000445388	-13.2855	Angpt1	NM_009640.4:NM_001286062.1	chr15	42676477	42677977	-	25.7485	35.8491	31.8182	45.4545	21.8182	13.8158	28.4553	13.5802
chr15	89173451	89174951	-	4.97482e-19	3.53842e-16	10.2234	Plxnb2	NM_001159521.2	chr15	89173451	89174951	-	16.3851	18.6249	17.2446	44.5714	28.9037	26.7442	31.3953	32.1905
chr15	97720650	97722150	-	7.2302e-07	2.65514e-05	10.2499	Endou	NM_008902.3	chr15	97720650	97722150	-	56.4955	56.4039	52.1236	47.6395	71.1538	55.7554	62.3016	67.8431
chr15	98482183	98483683	-	0.00160392	0.0138028	-12.0712	Lalba	NM_010679.1	chr15	98482183	98483683	-	56.4103	81.5126	78.5047	68.1818	50	79.646	57.1429	47.3684
chr16	32487379	32488879	-	3.74642e-05	0.0006697	-10.1149	Slc51a	NM_145932.3	chr16	32487379	32488879	-	75.8065	78.0992	71.8919	77.0492	60.3774	67.0103	69.8225	64.9718
chr16	36130689	36132189	-	0.0048026	0.031369	14.7048	Csta1	NM_001033239.3	chr16	36130689	36132189	-	71.875	79.4118	60	60	85.4167	83.871	88.6792	73.913
chr16	37579152	37580652	+	0.00084111	0.00838259	-17.9927	Hgd	NR_027778.1:NM_013547.3	chr16	37579152	37580652	+	76.4706	63.8889	68.4211	92.3077	61.1111	70.5882	46	50
chr16	44942677	44944177	+	0.000141799	0.0019982	-13.0465	Cd200r3	NM_001128133.1:NM_001128132.1	chr16	44942677	44944177	+	88.2353	95.5556	86.4865	90.3226	74.6032	76	80	84.0909
chr16	92477741	92479241	+	6.9105e-06	0.000168572	-14.2112	2410124H12Rik	NM_029740.1	chr16	92477741	92479241	+	11.7925	43.3962	58.9474	95	29.7297	25	18.75	1.63934
chr16	94287356	94288856	-	0.000436018	0.0049144	12.9693	Hlcs	NM_139145.4	chr16	94287356	94288856	-	72.3404	63.3929	55.1724	67.4699	77.7778	76.25	75.1634	86.3636
chr17	17854688	17856188	-	0.000412247	0.00471251	-14.9368	Has1	NM_008215.2	chr17	17854688	17856188	-	40.9091	48.8889	50	51.1111	27.7108	42.2222	32.5581	32.9787
chr17	21845259	21846759	-	6.29655e-12	1.27003e-09	12.1844	Zfp820	NM_029281.2	chr17	21845259	21846759	-	20.8955	15.914	3.0888	28.0632	34.6154	28.0374	33.3333	14.4928
chr17	24346752	24348252	-	6.28818e-06	0.000155924	-12.2955	Abca17	NM_001031621.2	chr17	24346752	24348252	-	73.1844	67.6923	66.8831	84.1121	68.1818	54.5455	57.8378	61.0169
chr17	27684238	27685738	+	3.63942e-23	5.46481e-20	10.0295	Pacsin1	NM_178365.4	chr17	27684238	27685738	+	9.89811	22.8055	14.7326	20.509	31.0014	20.297	38.8102	23.913
chr17	32423667	32425167	-	0.00520803	0.0332459	-10.1802	Pglyrp2	NM_001271476.1:NM_001271478.1	chr17	32423667	32425167	-	81.8182	85	76.7442	80.2632	69.0141	70.9677	74.2857	73.8095
chr17	32916829	32918329	-	0.00107477	0.0101075	-10.2074	Cyp4f14	NM_001204333.1:NM_001204334.1	chr17	32916829	32918329	-	67.2269	75.1634	67.9612	73.1343	56.9343	58.4746	62.8788	66.6667
chr17	32916842	32918342	-	0.00107477	0.0101075	-10.2074	Cyp4f14	NM_001204335.1:NM_001204336.1	chr17	32916842	32918342	-	67.2269	75.1634	67.9612	73.1343	56.9343	58.4746	62.8788	66.6667
chr17	34353821	34355321	+	0.000607663	0.00648141	-12.7557	Btnl2	NM_079835.2	chr17	34353821	34355321	+	84.9057	79.1667	84.9057	80	64.2857	56.5217	73.2143	69.4118
chr17	51826088	51827588	-	0.0045877	0.0303022	10.2769	Satb1	NM_001163631.1	chr17	51826088	51827588	-	39.2157	48.855	47.9452	34.8837	41.2698	62.6984	56.0345	58.3333
chr17	57768569	57770069	+	1.82638e-08	1.17632e-06	-11.7642	Cntnap5c	NM_001081653.1	chr17	57768569	57770069	+	30.6569	24.359	47.7612	37.6623	21.3198	23.2258	21.8638	15.6463
chr17	78507062	78508562	+	7.73391e-07	2.80205e-05	18.5977	Vit	NM_001197028.1:NM_028813.2	chr17	78507062	78508562	+	48.1818	38.1818	32.5301	29.0909	54.5455	43.8095	66.2983	56.25
chr17	84955740	84957240	+	6.4577e-10	7.09966e-08	10.0259	Ppm1b	NM_001159497.1	chr17	84955740	84957240	+	0	1.21212	0	1.31579	0	36.1702	0.746269	1.42857
chr18	37319380	37320880	+	0.00642594	0.0388896	10.599	Pcdhb5	NM_053130.3	chr18	37319380	37320880	+	37.8378	41.3793	70.5882	54.386	68.9655	43.75	54.1176	61.8421
chr19	4710222	4711722	+	4.19078e-06	0.000113724	10.1297	Sptbn2	NM_021287.1	chr19	4710222	4711722	+	42.6087	40.5963	38.6555	34.4498	39.7059	50.53	52.8302	62.931
chr19	6857711	6859211	-	0.000204623	0.00267436	-12.7962	Ccdc88b	NM_001081291.1	chr19	6857711	6859211	-	63.8655	60.4938	66.3265	60.4651	56.25	39.4231	56.4626	47.191
chr19	29924113	29925613	+	0.00128127	0.0116365	-11.4815	Il33	NM_133775.2	chr19	29924113	29925613	+	39.2857	21.1864	22.5	89.2857	13.9785	32.9268	18.6667	16.4384
chr19	31867760	31869260	+	0.00341401	0.0245324	-12.3489	A1cf	NM_001081074.1	chr19	31867760	31869260	+	82.8947	79.5812	88.2353	66.1765	37.5	86.3636	66.6667	80
chrX	37529467	37530967	+	0.00685389	0.0406244	-13.4799	Rhox2e	NM_001085348.1	chrX	37529467	37530967	+	73.0769	79.6117	72.5806	72.093	64.2857	70.5882	27.2727	37.5
chrX	73482600	73484100	+	2.7417e-05	0.000522587	-10.985	Bgn	NM_007542.5	chrX	73482600	73484100	+	54.3269	51.2605	47.1545	62.5	32.6316	48	44.6927	38.5475

## Sheet: promoters_80
diff.chr	diff.start	diff.end	diff.strand	diff.pvalue	diff.qvalue	diff.meth.diff	perc.meth.Symbol	perc.meth.refSeqs	perc.meth.chr	perc.meth.start	perc.meth.end	perc.meth.strand	perc.meth.Control_1	perc.meth.Control_2	perc.meth.Control_3	perc.meth.Control_4	perc.meth.MWCNT_80_1	perc.meth.MWCNT_80_2	perc.meth.MWCNT_80_3	perc.meth.MWCNT_80_4
chr1	6729050	6730550	+	0.000429021	0.00521643	13.3056	St18	NM_173868.2:NR_045189.1:NR_045188.1	chr1	6729050	6730550	+	76.3158	53.8462	69.3548	61	72.6027	84.6154	77.6316	74.2857
chr1	53060639	53062139	+	2.34769e-05	0.000499406	13.4921	Mstn	NM_010834.3	chr1	53060639	53062139	+	71.2418	71.4286	56.25	68.6047	85.9813	78.7234	80.4878	83.5616
chr1	88094000	88095500	+	0.00210656	0.0172974	10.1818	Ugt1a7c	NM_201642.4	chr1	88094000	88095500	+	12.9771	27.2152	23.0769	26.3889	18	37.0079	38.8889	45.4545
chr1	88509566	88511066	-	4.21842e-05	0.000807798	-11.6503	Glrp1	NM_008132.2	chr1	88509566	88511066	-	55.6522	71.3333	73.1034	89.4737	66.4948	60	55.2448	52.8169
chr1	107589005	107590505	+	0.0021273	0.0174382	12.5131	Serpinb8	NM_001159748.1	chr1	107589005	107590505	+	16.9231	15.3846	28.5714	26.6667	67.6471	29.1667	37.2093	9.52381
chr1	131152206	131153706	+	1.09514e-10	1.41095e-08	10.289	Eif2d	NM_010709.3	chr1	131152206	131153706	+	14.0777	0.955414	21.2454	0.531915	8.82353	16.7273	28.9286	25.1969
chr1	133689516	133691016	-	0.000315819	0.00404982	10.038	Lax1	NM_172842.3	chr1	133689516	133691016	-	24.2188	37.7049	36.0825	47.7273	42.7673	42.671	54.0323	45.7143
chr1	133689608	133691108	-	3.08954e-05	0.0006214	11.8568	Lax1	NM_001159649.1	chr1	133689608	133691108	-	18.9655	35.2174	33.5165	41.1765	38.7755	41.1765	54.0323	45.7143
chr1	167466280	167467780	-	6.03942e-07	2.45473e-05	15.9724	Lrrc52	NM_001013382.2	chr1	167466280	167467780	-	35.0427	43.4286	47.482	72.7273	62	69.1729	56.9444	60.7843
chr2	24344290	24345790	+	0.00193323	0.0161577	-11.1525	Il1rn	NM_001159562.1	chr2	24344290	24345790	+	81.1765	70.1031	70.4082	66.6667	64.4628	50.5747	81.5789	47.8873
chr2	24344370	24345870	+	0.00058874	0.00667244	-13.0193	Il1rn	NM_001039701.3	chr2	24344370	24345870	+	78.6667	69.7674	70.4082	66.6667	63.0631	50.5747	80	39.3443
chr2	52037112	52038612	+	3.89538e-07	1.69421e-05	12.3368	Tnfaip6	NM_009398.2	chr2	52037112	52038612	+	12.9693	23.6453	51.3514	0.847458	34.507	20.6612	62.7119	29.7297
chr2	62573521	62575021	-	2.98116e-05	0.00060423	-10.3173	Fap	NM_007986.3	chr2	62573521	62575021	-	64.0719	67.094	64.6512	78.125	57.732	55.9633	60.7692	59.3023
chr2	65566992	65568492	-	2.6602e-07	1.23992e-05	17.6333	Scn3a	NM_018732.3	chr2	65566992	65568492	-	65.625	89.1304	78.3784	31.5789	80.531	85	92.4242	86.2745
chr2	91178821	91180321	-	1.09945e-06	3.96092e-05	14.1147	Madd	NM_001177720.1	chr2	91178821	91180321	-	79.4118	77.8723	83.3333	43.6364	94.5455	92.9293	75	81.25
chr2	121141092	121142592	+	0.000673401	0.0073513	17.7501	Adal	NM_029475.2	chr2	121141092	121142592	+	55.1724	56.25	60	51.5152	62.3377	87.8049	73.2558	90
chr2	122159699	122161199	+	0.000541147	0.00626715	14.1412	Trim69	NM_080510.2	chr2	122159699	122161199	+	57.1429	66.2921	0	65.1515	80.4878	55.7692	72.8571	79.4118
chr2	154007275	154008775	+	0.00252446	0.0198252	19.5565	Bpifa2	NM_008953.2	chr2	154007275	154008775	+	80	22.5806	13.0435	23.0769	53.6232	51.5152	22.2222	44.186
chr2	154306243	154307743	+	0.00733025	0.0431581	-13.0955	Bpifb9b	NM_001025574.1	chr2	154306243	154307743	+	65.3846	79.6875	86.5672	90.9091	69.4444	70	76.087	57.6923
chr2	180691548	180693048	-	0.000562557	0.00643982	-18.4982	Dido1	NR_111965.1	chr2	180691548	180693048	-	51.5152	44.6809	43.8596	70	24.5614	30.4348	21.7391	35.7143
chr3	79145375	79146875	-	8.25914e-05	0.00138793	11.9876	Rapgef2	NM_001099624.3	chr3	79145375	79146875	-	47.7157	38.4146	33.908	30.8411	63.2653	37.1981	57.1429	65.1163
chr3	86998840	87000340	-	5.931e-15	2.5312e-12	15.2018	Cd1d1	NM_007639.3	chr3	86998840	87000340	-	27.2727	47.2973	17.9144	37.234	40.8971	48.4018	50.7692	51.4286
chr3	88042105	88043605	+	4.79287e-14	1.8182e-11	11.5338	Gpatch4	NM_001110809.2:NM_025663.4:NM_001286857.1	chr3	88042105	88043605	+	2.42424	17.5862	4.20168	5.46218	23.8994	18.8862	17.0732	19.6581
chr3	95587933	95589433	+	0.00139851	0.0127914	14.6142	Golph3l	NM_001177669.1:NM_001177670.1:NM_146133.3	chr3	95587933	95589433	+	16.6667	16.3121	7.14286	0.819672	0	0	20	55
chr3	116561972	116563472	+	1.4477e-05	0.000339123	26.5454	Lrrc39	NM_027321.3	chr3	116561972	116563472	+	38.4615	54.5455	50	36.3636	69.5652	68.75	72.3077	75.5556
chr3	137552122	137553622	-	3.94834e-06	0.00011328	-18.1214	Gm4861	NM_177665.3	chr3	137552122	137553622	-	69.697	83.0882	89.4737	61.2903	61.7647	71.7391	53.125	52.381
chr3	142559051	142560551	+	0.000653522	0.00716867	14.8645	Gbp3	NM_018734.3:NM_001289492.1	chr3	142559051	142560551	+	39.3443	0	10	41.4634	38.1818	26.6667	50	32.3529
chr3	152193345	152194845	-	8.39266e-06	0.00021585	-11.1958	Dnajb4	NM_025926.4	chr3	152193345	152194845	-	13.198	40.2985	46.5517	2.63158	30.1205	17.7143	0	12.2699
chr4	44083677	44085177	-	5.13715e-28	1.75392e-24	27.3779	Gne	NM_015828.3	chr4	44083677	44085177	-	13.3891	27.2251	20.8556	21.0526	33.6957	74.7899	43.0108	57.8947
chr4	108118047	108119547	-	7.34895e-10	7.84085e-08	-10.1087	Scp2	NM_011327.4	chr4	108118047	108119547	-	30.8642	21.2219	23.1818	0.621118	13.0719	9.73451	0.507614	13.9194
chr4	126023658	126025158	+	9.23286e-13	2.21212e-10	20.0673	Csf3r	NR_045561.1:NM_001252651.1:NM_007782.3	chr4	126023658	126025158	+	16.6667	28.9308	26.738	47.619	23.1183	40.8784	38.5542	71.0366
chr4	134396470	134397970	+	2.62016e-09	2.38552e-07	-11.7626	Pafah2	NM_001285872.1	chr4	134396470	134397970	+	18.9573	31.2329	31.405	25.974	14.6758	15.7447	23.9362	2.5974
chr4	143993869	143995369	-	0.000852315	0.00870596	14.1295	Pramef17	NM_001085540.2	chr4	143993869	143995369	-	78.0488	64.7059	75.3846	94.4444	96.4286	50	87.234	100
chr5	14937975	14939475	-	0.0025746	0.0201725	12.1726	Speer4e	NM_001122661.1	chr5	14937975	14939475	-	81.1321	65.9091	62.963	68.75	70	80.7229	86.1538	88.4615
chr5	19906517	19908017	+	0.00187013	0.0157997	19.3487	Magi2	NM_015823.3	chr5	19906517	19908017	+	19.5652	32.3944	21.7391	84.6154	55.8824	0	47.619	68
chr5	34998077	34999577	+	0.00176243	0.0151473	10.0266	Rgs12	NM_001163512.1	chr5	34998077	34999577	+	57.732	63.7037	69.5652	66.3043	80.4196	68.8889	65.7895	82.4561
chr5	72752277	72753777	-	2.78231e-08	1.80082e-06	23.4749	Txk	NM_001289495.1:NM_001122754.2:NM_001289494.1	chr5	72752277	72753777	-	46.6667	51.087	56.6667	46.6667	75.8333	74.0741	69.4915	76.4045
chr5	105053061	105054561	-	0.00875786	0.0486195	17.0938	Gbp8	NM_029509.4	chr5	105053061	105054561	-	39.2857	55.5556	46.1538	50	68.4211	59.5238	70	70.8333
chr5	113162813	113164313	-	3.01969e-13	8.24785e-11	-11.3432	2900026A02Rik	NM_172884.3	chr5	113162813	113164313	-	71.0983	58.5612	71.8182	78.3465	59.5455	56.6158	63.7405	40.8284
chr5	128952986	128954486	-	2.28167e-07	1.08952e-05	10.1265	Rimbp2	NM_001081388.2:NM_001310733.1	chr5	128952986	128954486	-	18.7845	11.6541	8.21918	32.5581	25.4054	25.7282	21.8182	34.5455
chr5	145041989	145043489	+	0.000541983	0.00626715	17.5273	1700018F24Rik	NM_027069.3	chr5	145041989	145043489	+	23.5294	20	30.7692	22.5	41.9355	41.6667	37.5	50
chr6	55174490	55175990	-	0.000185881	0.00266094	-18.336	Inmt	NM_009349.3	chr6	55174490	55175990	-	66.6667	55.7143	51.1111	64	42.1053	39.5062	30.4348	42.6471
chr6	85904438	85905938	-	0.000102348	0.00163862	10.7948	Nat8f4	NM_029331.3	chr6	85904438	85905938	-	36.5942	46.4789	55.814	63.1579	52.459	68.4211	77.8571	45.5319
chr6	106117764	106119264	+	1.46115e-09	1.44599e-07	12.1104	Cntn4	NM_001109751.1	chr6	106117764	106119264	+	45.245	45.6929	39.5918	50	47.0914	61.0966	67.713	55.6485
chr6	115761966	115763466	-	0.00210759	0.0172974	10.0156	Tmem40	NM_001168256.1:NM_001168257.1	chr6	115761966	115763466	-	20.7207	32.8	26.6667	22.4138	22.695	32.2581	60.5042	30.2083
chr6	122920847	122922347	+	0.00193964	0.0161914	-10.0253	Clec4a1	NM_199311.2	chr6	122920847	122922347	+	79.2683	77.6786	72.3077	82.906	69.4915	82.2785	64.4231	56.6667
chr6	134981000	134982500	+	2.72781e-07	1.26281e-05	-10.1817	Apold1	NM_001109914.1	chr6	134981000	134982500	+	57.6471	59.5395	50.7463	50.9174	36.4458	51.0516	38.1877	49.0826
chr7	7136255	7137755	-	1.8956e-14	7.39649e-12	14.0328	Zfp773	NM_029584.1	chr7	7136255	7137755	-	33.0396	38.0497	46.0938	49.6183	59.7101	53.7473	65.285	44.3503
chr7	15967035	15968535	-	6.18813e-06	0.000166686	-11.3983	Ehd2	NM_153068.3	chr7	15967035	15968535	-	30.6452	33.1169	43.0657	19.1176	18.6813	17.8977	19.2982	54.6875
chr7	24207649	24209149	-	1.59002e-08	1.11356e-06	14.2718	Zfp111	NM_019940.2	chr7	24207649	24209149	-	11.3636	30.3725	33.8129	68.3333	58.9286	64.4231	34.5972	28.0822
chr7	24269417	24270917	+	1.55936e-09	1.51034e-07	17.815	Zfp93	NM_009567.4	chr7	24269417	24270917	+	62.6506	53.202	72.2973	53.3981	79.798	90.7692	83.5052	58.0645
chr7	24545505	24547005	-	5.78945e-08	3.45263e-06	-11.2077	Pinlyp	NM_001037143.2	chr7	24545505	24547005	-	28.0702	36.5239	50	47.9167	25.8427	39.4089	23.6311	17.0213
chr7	27978657	27980157	-	2.31239e-38	3.15798e-34	21.5768	Zfp780b	NM_001081021.1	chr7	27978657	27980157	-	24.159	14.6096	15.9892	24.5353	32.6371	41.3994	43.8596	44.4444
chr7	29906032	29907532	-	0.00012955	0.00200821	10.921	Zfp27	NM_001285797.1:NM_001285798.1	chr7	29906032	29907532	-	28.3088	39.1304	29.0598	17.8082	17.6991	29.0698	52.1739	57.047
chr7	44136289	44137789	+	0.000781643	0.00815486	-16.7548	Klk1b16	NM_008454.3	chr7	44136289	44137789	+	79.3103	50.6667	62.069	50	53.1915	39.6825	44.4444	39.3939
chr7	45927397	45928897	+	0.00631736	0.0389379	-13.4119	Ccdc114	NM_001033243.2	chr7	45927397	45928897	+	76.6667	74.4186	59.0909	91.3043	69.4444	55.5556	39.5349	74.2857
chr7	90385980	90387480	+	7.93918e-09	6.26725e-07	-18.8762	Sytl2	NM_001040087.2:NM_001289585.1:NM_001040088.2:NM_001289586.1	chr7	90385980	90387480	+	52.2059	62.9787	43.8356	46.5116	35.5828	22.7723	30.4348	53.0612
chr7	126799947	126801447	-	2.56377e-26	5.83545e-23	-22.2823	Aldoa	NM_001177308.1	chr7	126799947	126801447	-	75.5459	55.3459	27.2085	22.3214	28.6738	23.0061	23.0769	35.0282
chr7	127014094	127015594	-	1.13125e-08	8.17422e-07	10.2783	Mvp	NM_080638.3	chr7	127014094	127015594	-	41.115	48.073	35.9447	46.875	45.2906	56	69.4864	41.7582
chr7	130519869	130521369	-	2.98695e-30	1.35974e-26	12.7934	Ate1	NM_001029895.3:NM_001271343.1	chr7	130519869	130521369	-	17.7015	19.3042	23.7952	27.5934	35.7004	28.6567	27.8146	46.7391
chr8	45506787	45508287	+	0.0012989	0.0120376	11.8776	Sorbs2	NM_172752.4:NM_001205219.1	chr8	45506787	45508287	+	49.1803	54.8387	45.7831	56.6038	66.1538	61.8056	75	58.2418
chr8	67493874	67495374	+	1.84161e-16	1.1432e-13	-26.5883	Nat2	NM_001168577.1	chr8	67493874	67495374	+	62.963	59.1667	32.8704	57.6471	32.5843	30.1587	11.3043	7.31707
chr8	67493947	67495447	+	5.06167e-16	2.76504e-13	-25.7555	Nat2	NM_010874.3	chr8	67493947	67495447	+	62.963	59.1667	34.0708	57.6471	34.2342	30.1587	11.3043	7.31707
chr8	94983398	94984898	+	9.3487e-09	6.93875e-07	-12.2094	Adgrg1	NM_018882.3	chr8	94983398	94984898	+	47.8049	48.4765	51.4894	52.0661	34.9593	36.385	37.594	42.3387
chr9	15301107	15302607	-	7.54978e-07	2.92084e-05	-18.2962	4931406C07Rik	NM_133732.3	chr9	15301107	15302607	-	50.8772	38.3562	18.5185	55.5556	15.1079	34.1463	34.2857	6.89655
chr9	22130098	22131598	-	5.32876e-17	4.04298e-14	-15.2614	Acp5	NM_007388.3	chr9	22130098	22131598	-	42.3077	45.4106	35.9882	40.1361	25.3012	31.8841	23.5849	19.3676
chr9	57439614	57441114	-	1.10864e-16	7.57024e-14	-15.7569	Ppcdc	NM_176831.4	chr9	57439614	57441114	-	22.2222	22.623	41.4062	17.9104	11.8321	5.21739	4.60526	16.3842
chr9	57683155	57684655	-	2.81199e-05	0.000576616	-13.8453	Cyp1a2	NM_009993.3	chr9	57683155	57684655	-	64.0625	78.7356	75.7576	81.3333	58.6207	69.1729	46.8085	64.8148
chr10	24835695	24837195	-	0.000179735	0.00260274	15.3746	Enpp3	NM_134005.2	chr10	24835695	24837195	-	31.3869	44.9541	73.1707	32.2581	84.7826	51.2821	90	37.3494
chr10	34036596	34038096	+	1.68758e-10	2.04836e-08	38.699	Trappc3l	NM_001162937.1	chr10	34036596	34038096	+	36.7816	37.0968	7.89474	20.8955	39.0244	92	100	83.3333
chr10	75934572	75936072	+	2.54153e-10	2.96659e-08	-10.8875	Chchd10	NM_175329.3	chr10	75934572	75936072	+	55.3398	10.3586	24.2038	3.33333	24.6154	3.58423	13.3929	6.37255
chr10	102158078	102159578	+	0.00028027	0.00369101	-11.8184	Mgat4c	NM_001162369.1	chr10	102158078	102159578	+	11.7647	35.1515	23.8095	31.9588	30	19.8113	15.942	13.7097
chr10	128176068	128177568	-	1.3514e-10	1.72483e-08	-28.2973	Rbms2	NM_019711.2	chr10	128176068	128177568	-	0	61.4286	44.3182	92.3077	22.9167	10.0917	23.913	43.038
chr11	49086016	49087516	+	0.0016244	0.0142789	11.3114	Ifi47	NM_008330.2:NM_001271676.1	chr11	49086016	49087516	+	30	32.3529	23.5294	41.6667	50.5051	31.068	35.2113	40.8
chr11	50915676	50917176	-	1.28619e-09	1.29156e-07	11.4974	Zfp2	NM_001294323.1:NM_001044697.2:NM_001044698.2:NM_178447.3:NM_001044700.2	chr11	50915676	50917176	-	49.8054	44.7552	29.023	90.5556	63.197	62.716	61.2335	37.037
chr11	57010617	57012117	+	1.65337e-06	5.52071e-05	14.2199	Gria1	NM_001113325.2:NM_008165.4	chr11	57010617	57012117	+	44.0994	42.7711	33.5664	47.4747	76.1111	44.9664	40.1639	54.955
chr11	58198555	58200055	+	1.47928e-08	1.04674e-06	12.4118	Igtp	NM_018738.4	chr11	58198555	58200055	+	15.0754	27.3723	25	14.7059	31.25	40.367	23.9726	56.2044
chr11	69895039	69896539	-	0.0043525	0.029795	-10.042	Acap1	NM_153788.3	chr11	69895039	69896539	-	88.2353	71.5278	59.7826	73.2558	48.8889	65.4545	71.9298	51.8987
chr11	84166976	84168476	-	0.00190753	0.0159918	-17.1704	Gm11437	NM_001037932.2	chr11	84166976	84168476	-	82.8571	71.7647	72.7273	81.8182	68.2927	52.381	42.8571	65.5172
chr11	87792783	87794283	+	0.00378053	0.0269483	10.1788	Mpo	NM_010824.2	chr11	87792783	87794283	+	56.4706	50.3311	34.6154	62.7451	51.8868	61.7284	64.4068	68.4783
chr11	110398121	110399621	+	8.05665e-09	6.32343e-07	-12.5101	Map2k6	NM_011943.2	chr11	110398121	110399621	+	33.9394	22.4939	28.9855	69.8413	31.0127	21.7666	8	7.20721
chr12	28622830	28624330	-	1.19543e-05	0.000288441	16.1951	Colec11	NM_001313978.1:NM_027866.2	chr12	28622830	28624330	-	54	45.1327	52.5	37.5	71.9008	72.973	48	58.4416
chr12	55821016	55822516	-	4.5322e-12	8.97031e-10	-13.7511	Ralgapa1	NM_001286263.1:NM_019994.5:NM_001112714.2:NM_001003719.2	chr12	55821016	55822516	-	12.069	41.3043	0	0	17.3653	1.32013	0.621118	0.970874
chr12	91785936	91787436	-	1.85344e-09	1.74566e-07	12.9876	Ston2	NM_175367.6	chr12	91785936	91787436	-	57.9592	58.9069	44.0141	36.2637	73.6	65.3266	50.8571	73.8806
chr13	50249808	50251308	-	9.74301e-05	0.00158026	31.2857	Gm906	NM_001033438.2	chr13	50249808	50251308	-	0	20	5	10	90.9091	8.33333	9.09091	0
chr13	58610377	58611877	-	6.24514e-09	5.20051e-07	15.8536	Slc28a3	NM_022317.3	chr13	58610377	58611877	-	44.7876	31.3725	32.716	53.0612	51.8519	52.9801	48.3444	63.4615
chr13	60896947	60898447	-	0.00209066	0.0171791	17.1167	Ctla2b	NM_001145801.1:NM_007797.1	chr13	60896947	60898447	-	30.7692	43.4211	42.8571	23.6842	53.75	76.4706	45.4545	33.3333
chr13	67127227	67128727	+	3.77586e-08	2.35461e-06	-10.7134	Zfp759	NM_172392.3	chr13	67127227	67128727	+	31.1897	26.3492	9.69697	40.9357	29.2517	2.73438	1.25	22.4138
chr13	67305912	67307412	-	1.66394e-07	8.35442e-06	10.63	Zfp457	NM_001003666.2	chr13	67305912	67307412	-	8.24176	8.36013	23.4568	16.129	27.6786	15.4472	32.3077	16.5
chr13	100452364	100453864	-	0.00013736	0.00210067	-26.1026	Naip1	NM_008670.2	chr13	100452364	100453864	-	91.6667	85.7143	90	90	68.2927	87.8049	33.3333	56.25
chr14	31216872	31218372	+	9.22684e-12	1.59505e-09	-13.0955	Sema3g	NM_001025379.1	chr14	31216872	31218372	+	41.3669	39.8844	26.6423	42.1053	26.0753	14.5773	30.3681	25.4386
chr14	61308752	61310252	+	7.88096e-06	0.00020579	17.123	Arl11	NM_177337.3	chr14	61308752	61310252	+	51.3889	94.898	100	60.5263	97.4359	90.9091	83.3333	83.7838
chr14	62662666	62664166	+	4.89764e-05	0.000907826	10.6848	Serpine3	NM_001199945.1	chr14	62662666	62664166	+	59.2233	69.4444	60.6838	70.7965	76.8817	70.4698	84.492	72.0238
chr14	69028288	69029788	+	0.00304486	0.0229486	-14.0165	Stc1	NM_009285.3	chr14	69028288	69029788	+	19.2308	7.14286	26.087	15.3846	4	5.55556	0	27.2727
chr14	79396771	79398271	+	1.37202e-13	4.35752e-11	-16.8159	Mtrf1	NM_145960.4	chr14	79396771	79398271	+	4.23729	55.6818	28.877	27.4336	1.89573	28.3505	4.87805	4.11765
chr15	6578846	6580346	+	2.30609e-07	1.09734e-05	20.8446	Fyb	NM_001278269.1:NM_011815.5	chr15	6578846	6580346	+	11.5385	46.7213	73.4375	16.25	8.92857	69.4268	77.1429	63.6364
chr15	9435027	9436527	+	0.000651855	0.00715613	-12.456	Capsl	NM_029341.1	chr15	9435027	9436527	+	61.2613	56.25	63.3333	69.8113	56.6667	44.7761	57.1429	43.75
chr15	10176237	10177737	+	0.000127971	0.00199052	10.5589	Prlr	NM_011169.5	chr15	10176237	10177737	+	28.8889	33.2454	8.02139	28.3582	35.9155	35.9712	7.57576	65.7534
chr15	98570003	98571503	+	0.00581247	0.0366649	10.124	4930415O20Rik	NM_001201322.1	chr15	98570003	98571503	+	63.4409	59.0062	57.5	63.6364	56.7568	79.8165	67.7966	80
chr15	101869118	101870618	-	0.000508777	0.00598471	-10.0017	Krt77	NM_001003667.1	chr15	101869118	101870618	-	59.0909	76	79.8561	64.4628	57.047	60.3865	65.9091	64.7059
chr16	48309273	48310773	+	0.00562598	0.0357527	-16.5279	Dppa2	NM_028615.1	chr16	48309273	48310773	+	92.3077	72.8395	62.1622	90	62.5	55	43.2432	85.7143
chr16	92477741	92479241	+	4.67197e-07	1.97535e-05	-13.8773	2410124H12Rik	NM_029740.1	chr16	92477741	92479241	+	11.7925	43.3962	58.9474	95	22.0077	16.0377	20.3252	13.8298
chr16	94287356	94288856	-	9.55576e-05	0.00155358	14.1042	Hlcs	NM_139145.4	chr16	94287356	94288856	-	72.3404	63.3929	55.1724	67.4699	75.2	80.8511	80.3279	80.4598
chr17	21845259	21846759	-	5.09688e-18	4.97192e-15	15.5592	Zfp820	NM_029281.2	chr17	21845259	21846759	-	20.8955	15.914	3.0888	28.0632	29.9107	26.7267	38.7097	35.0515
chr17	51826088	51827588	-	2.64943e-06	8.13093e-05	17.0705	Satb1	NM_001163631.1	chr17	51826088	51827588	-	39.2157	48.855	47.9452	34.8837	63.1206	58.6538	60.5769	59.4203
chr17	78507062	78508562	+	0.000172789	0.00251571	15.3654	Vit	NM_001197028.1:NM_028813.2	chr17	78507062	78508562	+	48.1818	38.1818	32.5301	29.0909	50.7246	63.1579	50	51.4706
chr18	37340701	37342201	+	0.00610764	0.038087	17.7388	Pcdhb7	NM_053132.3	chr18	37340701	37342201	+	60.5263	73.913	40.5405	54.5455	66.6667	86.9565	54.1667	76.9231
chr18	37484020	37485520	+	1.85852e-05	0.000414729	-14.5204	Pcdhb17	NM_053142.3	chr18	37484020	37485520	+	53.719	53.3333	74.6988	57	46.2687	36.8852	47.5806	44.6809
chr18	43763300	43764800	+	0.000191842	0.0027206	-21.7888	Scgb3a2	NM_001289644.1:NM_001289643.1	chr18	43763300	43764800	+	76.3158	88.8889	87.5	83.871	50	83.3333	55.814	60
chr19	3934185	3935685	+	8.11549e-09	6.33321e-07	10.1338	Unc93b1	NM_001161428.1:NM_019449.2	chr19	3934185	3935685	+	16.3265	11.4667	16.3355	19.4444	19.5205	31.9249	18.6992	21.8182
chr19	57118524	57120024	-	8.57675e-12	1.50167e-09	-13.9848	Ablim1	NM_001103178.2	chr19	57118524	57120024	-	27.1739	19.2308	23.1481	0	7.57576	9.49721	6.45161	6.28931
chr19	58758722	58760222	+	1.10844e-05	0.000270317	10.3785	Pnliprp2	NM_011128.2	chr19	58758722	58760222	+	50.8403	55.5985	48.6607	55.9585	72.8	67.4772	58.9109	53.0726
chrX	95026182	95027682	-	1.53441e-09	1.50192e-07	-10.7734	Spin4	NM_178753.4	chrX	95026182	95027682	-	36.6755	38.1849	38.8889	41.8301	33.8279	28.3019	22.2772	25.6281
chrX	95557487	95558987	-	0.00172122	0.0148868	17.2875	Asb12	NM_001313743.1	chrX	95557487	95558987	-	60	72	77.7778	70	92.5926	81.8182	95.8333	79.1667
chrX	163549236	163550736	-	0.000105945	0.00168829	12.162	Grpr	NM_008177.3	chrX	163549236	163550736	-	21.4286	17.5	24.0385	29.6703	36.8421	30.9091	19.7674	46.5649
