# Supplementary material for: Multi-walled carbon nanotubes elicit concordant changes in DNA methylation and gene expression following long-term pulmonary exposure in mice
Source: Carbon N Y. Author manuscript; Available in PMC 2023 May 18. (PMC10193301; doi:10.1016/j.carbon.2021.03.045)
Supplement: Table S3 [file NIHMS1866907-supplement-Table_S3.xlsx]

## Sheet: meth_expr_rank_40
geneID	scores	methylation_promoter_effect	methylation_body_effect	expression_effect	methylation_promoter_pvalue	methylation_body_pvalue	expression_pvalue
Gpr52	20.0637		0			0.999839
Il33	20.0637	-13.9807	-1.56308	1.29734	0.000542615	0.0813995	2.47496e-05
Mir7668	20.0637	0			0.997512
Myh1	20.0637	-10.7417	-1.17217	5.47412	0.0157923	0.0042696	1e-07
Qsox2	18.839	-2.38217	-1.52937	1.07467	0.00015034	0.0106081	9.37726e-05
Cyp2a4	18.1042	1.26973	-2.31995	-2.76768	0.106342	0.0813444	1e-07
Lhfpl2	17.462	-0.939553	-0.0829087	1.62658	0.00815084	1e-07	3.7082e-06
Itih4	16.9804	-7.52441	-0.430315	1.55483	0.00227033	0.622002	1.50413e-05
Timp1	16.6355	-5.78354	-3.07848	1.43818	0.00372918	0.593749	1.19679e-05
Tnfsf13	16.3415	-5.59001	-1.145	1.11774	9.22599e-05	0.612067	0.000301946
Acot9	16.1041	-4.55801	-5.10982	0.986891	0.000268508	0.000226471	0.000180769
Rpl10a	15.8728	-0.705903	0.790233	1.50062	0.00179458	0.0655561	5.49979e-05
D830031N03Rik	15.6559	-1.14831	-1.14407	1.07313	0.0001139	0.195004	0.000420043
Myl1	15.4863	-1.09237	-2.1554	3.39054	0.0884109	1.95703e-05	7.55091e-07
Igf1	15.3171	-12.4181	-1.48488	0.941635	0.000166549	0.0557295	0.000358106
Aldh16a1	15.1671	-0.968896	-1.57988	0.833785	2.66739e-05	0.155336	0.00117936
Airn	15.0233	0.180904	-0.577976	-1.90138	9.27006e-05	1e-07	0.00075057
Mrpl34	14.8724	-0.616255	-0.321407	0.970886	0.00149694	0.999836	0.000148003
Mrpl33	14.7611	-0.0556202	1.1348	0.983659	0.00179735	0.184661	0.000140508
Ckb	14.6522	-0.114709	-0.0570526	1.12559	0.000490121	0.0100071	0.000455027
Eef1a2	14.5446	-0.0214716	0.586946	2.64585	0.0410392	0.00777594	8.4842e-06
1700125H03Rik	14.4269	10.4274	-0.373527	-1.25479	0.00535431	0.0129635	7.69701e-05
Rell2	14.3315	-0.494545	-0.0358169	1.02449	0.000366088	0.0868338	0.000632964
Slc16a6	14.2319	-0.403362	-0.705248	1.1142	0.000823528	0.0375184	0.000375779
Insl3	14.1389	2.42594	2.29105	-0.984109	1.39122e-05	0.000381968	0.00407476
Lgals3	14.0508	-3.37649	-1.13011	1.48122	0.0220691	0.291576	2.31197e-05
Ndufa1	13.9689	-5.43839	-3.80825	0.768621	4.91516e-07	0.0218624	0.0169087
Tmem164	13.8864	-8.72959	-0.311347	0.570195	2.2327e-06	1e-07	0.0098609
Pus1	13.8003	-2.7477	0.720261	1.2456	0.000735685	0.137948	0.000506435
4930523C07Rik	13.7249	1.61258	0.301413	-1.29349	0.00187714	0.0126238	0.000273202
Tnnt3	13.6552	-1.29456	-0.0991101	6.05905	0.564693	0.879758	1e-07
6820431F20Rik	13.581	-3.75221	0.536558	0.825572	8.37463e-05	0.000530792	0.00201362
Gml	13.5199	0.974553	0.201369	-1.94692	0.00648939	0.227026	0.000107289
Aldh3a1	13.4555	0.857475	0.270842	-1.09368	0.0184052	0.27315	3.90086e-05
Mapk14	13.3944	0.318252	-0.174061	-1.00392	0.00368406	0.00129286	0.00018242
Man2c1	13.3375	0.193029	-0.714879	-1.12672	0.000834626	0.0695415	0.000570616
Mylpf	13.2879	-3.65592	0.991003	3.95906	0.506103	0.00519192	1.73559e-07
Rps25	13.2362	-0.325162	-2.48804	0.632635	3.20248e-05	0.058819	0.00403684
Tmem38a	13.178	-0.999653	-0.189253	1.02197	0.000305588	0.759546	0.00122516
Gm9776	13.1199	0.120758	0.216296	-1.61975	8.79864e-05	0.998427	0.002559
Rpl3l	13.0712	-4.41681	-0.296609	2.15572	0.0644602	0.0203342	1.12907e-05
Myo1h	13.0186	6.53007	0.0619821	-1.27444	4.59886e-05	1e-07	0.00373369
Mpst	12.9689	0.0152477	1.72171	-1.5113	0.000854123	0.0960023	0.000702453
Gm11563	12.9169	3.5343	-4.12332	-1.36244	0.000452994	0.137108	0.00110571
Tnnc2	12.8748	-1.12064	0.597584	2.79955	0.144434	0.10167	3.7184e-06
Arl2	12.827	-1.7942	-0.695402	0.988344	0.0109135	7.50668e-05	0.000102933
Cobl	12.775	-2.65664	-0.217488	1.27176	0.00853477	1e-07	0.000137416
1700030C10Rik	12.7203	4.28235	1.64758	-1.83469	0.000925602	0.00614495	0.000793125
Bzw2	12.6722	-1.28752	-0.873767	1.09669	0.000447464	0.0256481	0.00129948
Fam175b	12.6299	2.04802	0.0810157	-1.96083	0.00160857	0.967742	0.000583711
Kcnmb4	12.5921	-0.405342	0.318295	1.09594	0.00615037	1e-07	0.000204881
Fcgbp	12.5546	2.92325	0.495169	-2.00274	0.0105157	1e-07	0.0001277
Fam50a	12.5194	-3.37992	-0.645735	0.928855	0.000639762	0.629346	0.00113545
Trappc2l	12.4735	-0.260523	-0.60112	1.00482	0.0235823	0.172835	5.81985e-05
Siva1	12.4344	-0.633894	0.660277	0.870556	0.00485628	0.298184	0.000260667
Slamf7	12.3941	-12.365	0.0472747	0.737222	0.000127863	0.634057	0.00299635
Gm11596	12.3583	7.8173	-1.8596	-1.37994	0.00173898	0.124291	0.000602857
Xylt2	12.3217	-1.08543	-0.789041	1.0257	0.00373128	0.116512	0.000354153
Psen1	12.2921	-0.110869	0.350834	0.877726	0.000545088	0.0739467	0.00138566
Smad1	12.2598	-1.99817	0.145504	0.872328	0.000554845	1e-07	0.00141044
Lta	12.2235	6.97102	-0.217716	-0.991554	0.000268266	0.991256	0.00220063
Snx10	12.1913	-0.564903	-0.0989915	1.01218	0.00154737	1e-07	0.00074166
Tspan32	12.1553	-1.64897	2.02295	0.985113	0.00174805	0.0548148	0.000755527
Brca2	12.1238	1.06701	0.0944755	-0.968283	0.000708433	0.121956	0.0014239
Unc13a	12.0845	3.46209	0.458943	-1.86191	0.0396819	1e-07	4.80123e-05
Acad11	12.0519	-0.660886	0.0505962	0.565003	1.07678e-05	1e-07	0.0125851
Nos3	12.017	-9.16662	-0.225849	0.722363	4.41398e-06	0.000394211	0.0179894
Uros	11.9855	-0.841565	0.802319	1.26559	9.59355e-05	0.00225401	0.00486088
Otud5	11.9524	-5.58538	-0.0693125	0.813561	2.70096e-05	0.0839486	0.0090165
4930404N11Rik	11.9207	-2.60807	-4.64266	0.925108	4.34584e-05	2.94446e-07	0.00727643
Flt1	11.8947	0.0766349	-0.631098	-0.766337	0.000135627	1e-07	0.00422491
Ovol3	11.8633	4.71795	1.44526	-1.3753	0.00506952	0.013104	0.000406674
Tnni2	11.8332	-0.528746	1.25923	4.40444	0.507088	0.00206276	7.06466e-07
Fam188b	11.8075	1.54206	-0.272013	-1.72438	0.0108159	1e-07	0.000213498
Art1	11.7818	-2.67773	-0.387668	1.19271	0.0146011	0.000544352	0.000180738
Nhlrc3	11.7557	0.834863	-1.03346	-1.03825	0.000623539	8.64679e-05	0.00203518
Tagln3	11.7261	1.18544	-1.48145	-0.911011	0.000346212	0.0923669	0.00288433
Dok4	11.6975	-0.131247	0.62916	0.912654	0.00281793	0.192702	0.000771127
Pdcd2l	11.6714	-0.175364	1.26782	0.888577	0.000263794	0.896182	0.00357188
Ddit3	11.6456	-0.00687308	-0.493116	1.2524	0.00686197	0.105114	0.000399833
Uxt	11.6212	-0.327012	-0.881989	0.833295	0.0037385	0.996602	0.000663564
Vsig2	11.6008	-0.993393	1.0516	0.679481	0.00134446	0.00595456	0.00139009
Emilin1	11.5734	-3.23915	0.408064	1.09218	0.00729108	0.995337	0.000396152
Atp2a1	11.5501		-0.275161	4.82975		0.00353791	1e-07
Igh	11.5501			3.59082			1e-07
Mmp12	11.5501		0.733912	4.28839		0.510403	1e-07
Mybpc1	11.5501		0.597098	3.1626		0.126008	1e-07
Myh2	11.5501		-1.28913	5.38626		0.0343278	1e-07
Plunc	11.5501			-5.4727			1e-07
Reg3g	11.5501		3.80952	-3.48861		0.0253461	1e-07
Retnla	11.5501			3.10717			1e-07
Spp1	11.5501		0.0112233	2.53434		0.9972	1e-07
U46068	11.5501			-3.21835			1e-07
Adam32	11.312	8.88532	0.38752	-0.676394	3.91586e-06	0.0265592	0.0244924
Ndufb11	11.2902	-1.73665	-3.19141	0.617149	0.000186445	0.0178409	0.00457781
Cep97	11.2678	0.422108	0.124875	-1.395	0.142178	0.736635	1.41357e-05
Cdc123	11.2471	0.272299	0.702633	-0.947985	0.000333609	0.000571749	0.00341624
Nrbp1	11.2279	-0.0355451	0.163992	0.968086	0.00189637	0.990386	0.00116284
1500011K16Rik	11.2052	-2.43819		1.27953	0.0222096		0.000148297
Grb14	11.1843	0.620865	-0.772136	-1.21048	0.000784285	0.441185	0.00209299
Plagl1	11.1633	2.15735	-0.481668	-0.983438	0.0236196	0.0649205	0.000141945
Atp2c1	11.1385	2.40964	0.472415	-1.08245	0.00538167	1e-07	0.000548941
Fxyd1	11.1193	-7.70383	-0.193572	1.03514	0.00664788	0.927609	0.000463951
Vezt	11.0979	-0.072894	-0.433105	0.686522	0.000234927	0.00137842	0.00434225
B230118H07Rik	11.0808	0.342609	0.813674	-0.932044	0.000292745	0.01731	0.00389366
Pus3	11.0626	-0.00988643	-0.173611	1.38679	0.0347982	0.983065	0.00010005
Elmod3	11.043	-5.65946	-0.302166	0.733284	0.000250637	0.250401	0.00434479
Bccip	11.0233	-0.470207	-0.429648	0.603552	0.000342405	0.987465	0.00368499
Polk	11.0037	1.02906	-0.545477	-0.889672	8.58323e-05	0.195132	0.0077112
Yipf2	10.9858	0.325348	2.55499	-0.631102	5.348e-05	0.000928089	0.00964312
Myl7	10.9705	2.91625	-1.26463	-1.0283	0.0162149	0.156875	0.000245619
Cd68	10.9534	-2.40561	-0.569783	1.38393	0.307291	0.00135954	4.46965e-06
Spaca1	10.9354	5.47112	0.809796	-0.845314	0.000144278	0.00186977	0.00645823
Dus3l	10.9148	-0.511876	-1.1223	0.787021	0.000617258	0.00535157	0.00293756
Rgs16	10.8971	-0.0012919	-0.0439381	1.41143	0.016826	0.00287811	0.000252731
Klhdc4	10.8801	-0.640726	-0.142468	0.867142	0.00613669	0.993054	0.000615835
C1qa	10.8615	-5.24104	-3.05403	1.08653	0.0453865	0.00929814	9.02041e-05
Rhof	10.8429	-0.165627	1.33197	0.962942	0.00308343	0.000150814	0.00107984
Crip1	10.8253	-0.074455	0.265839	0.810626	0.00705394	0.59886	0.000570716
Zmym6	10.8069	-0.84619	0.0897639	0.852141	0.00294406	0.000974944	0.00112154
Adipor2	10.7893	-4.44072	-0.762976	0.990059	0.0108698	0.151807	0.000398607
Rpl36a	10.7768	-5.8508		0.538509	7.87036e-05		0.0092967
Prkrip1	10.7594	-2.86159	0.327912	0.85748	0.00631972	0.102997	0.000649863
Srl	10.7426	-0.302397	1.73341	1.34617	0.00245197	0.00331839	0.00133042
Cox7c	10.7258	-0.801915	0.18877	0.872084	0.0063994	0.342352	0.000664038
Ube2h	10.7123	0.899651	0.272188	-1.16618	0.00152517	0.00949863	0.00189661
Atp13a2	10.6936	-0.606562	0.0211732	0.73219	0.000594337	1e-07	0.00340013
Aen	10.6795	-0.222306	0.10992	0.675486	7.10656e-05	0.258783	0.010221
Ccl3	10.6629	-7.25395	2.32006	0.982843	0.00500256	0.408228	0.000830346
Mfn2	10.6473	-3.14737	-0.367042	1.1208	0.0278174	0.645221	0.000184127
Pif1	10.6352	0.398332	0.402968	-2.447	0.00532668	0.90513	0.000812518
Hdac6	10.623	-4.4213	-0.683852	0.816958	0.000917558	0.0279989	0.00280134
Lce3c	10.6093	16.8269		-1.6022	0.00119029		0.00245094
Cldn7	10.5944	-0.0817303	1.19497	0.97644	0.00433655	0.0171316	0.00101675
Syne1	10.5794	-3.17022	-0.686588	0.993694	0.00157679	1e-07	0.00207027
B3gnt7	10.5673	-0.101707	0.146398	1.53085	0.148005	0.0133116	2.42571e-05
Cstb	10.5531	-0.937977	-1.02007	0.852817	0.00519147	0.000224364	0.000894726
Emilin2	10.5386	-0.499375	0.0741528	1.12898	0.00533807	1e-07	0.000877336
Sh3bgrl3	10.5254	-0.741485	-0.467511	0.746828	0.00127698	0.815934	0.00242715
Mpv17l	10.5117	0.561398	0.232763	-1.13631	0.0150339	0.0013462	0.000378162
Rab15	10.4971	-3.93074	-0.268446	0.609708	6.75844e-05	0.125123	0.0118085
Emg1	10.4816	-0.669684	-1.80538	0.863794	0.00616022	0.791729	0.000865786
Cpt1c	10.467	-0.143447	-0.107365	1.08945	0.00655804	0.015647	0.000827412
Ppp1r12b	10.4526	0.0314613	0.284204	-1.12718	0.0252534	1e-07	0.000249711
Zfp825	10.4345	0.478469	1.09894	-1.76599	0.0196393	0.993922	0.00032554
Diras2	10.4243	-0.55482	-0.106537	0.960104	0.0250489	0.0867458	0.000258539
Mdn1	10.4124	0.183295	-0.250012	-1.28483	0.00834693	1e-07	0.00071874
Sdcbp	10.399	-0.67379	-0.224514	0.851651	0.000375087	0.553954	0.00564971
Cyp8b1	10.3872	7.55398	0.810402	-0.981633	0.00197362	0.000102328	0.00209945
Lrg1	10.3732		-0.66478	1.854		0.764934	2.80863e-07
Nfe2l1	10.3587	3.32799	-0.13591	-0.694937	0.00164614	0.0553856	0.0024108
Igh-6	10.345			1.86148			2.88682e-07
Gja1	10.3303	-4.85522	0.0511505	1.14811	0.0134416	0.00754751	0.000504627
Cpxm1	10.3183	-0.144633	-0.416558	0.717858	0.00118923	0.924115	0.00303694
Gusb	10.306	-0.786077	-1.02648	0.938015	0.00662406	0.00148435	0.000919544
Chi3l3	10.2923			2.02298			3.0103e-07
Inadl	10.2788	0.69865	0.227023	-1.31247	0.0253858	1e-07	0.00028437
Pi4k2b	10.2679	-0.558517	-2.83226	0.692679	0.00471325	0.00408495	0.0012443
Itm2a	10.257	-2.99995		0.83698	0.00990413		0.000697582
Serpina1a	10.2434	10.5004	-0.186683	-1.15433	0.000926174	0.878987	0.00372258
Tnnt1	10.2279	0.630405	-0.523413	2.47619	0.954717	0.262514	2.68377e-07
Cyc1	10.2162	-0.948691	0.575794	0.887885	0.000237216	0.0292453	0.00792451
Sept8	10.2035	-1.10721	0.178145	1.35267	0.00657253	1e-07	0.000988931
Krtcap2	10.1903	-0.47512	-3.0493	0.930301	0.0223842	0.0164981	0.000344895
Bok	10.1776	-0.129239	0.0216981	0.810357	0.00106852	0.0459197	0.00353401
Ccdc136	10.165	-10.5656	0.360861	0.858169	0.00115566	0.359395	0.00342726
Ndufs7	10.154	-0.609965	-0.345392	0.876871	0.0210757	0.00477562	0.000380154
Usp35	10.1414	4.19546	1.72812	-0.580456	5.93119e-06	9.36908e-05	0.0382953
Scn5a	10.1311	4.51337	-0.474019	-1.13027	2.43945e-05	1e-07	0.0229451
Cfdp1	10.1166	-2.13185	0.465487	0.974335	0.00399699	1e-07	0.00153412
Apof	10.1063	5.93578	-0.461331	-0.880022	0.0248093	0.49184	0.00032974
4732471J01Rik	10.095	0.836828	0.595457	-1.0684	5.77746e-05	1e-07	0.0162258
Serpina1b	10.0837	1.36407	-1.51382	-1.31347	0.147038	0.157117	3.85116e-05
Irf6	10.0732	1.84976	-0.201421	-0.76772	0.00344066	1.78034e-05	0.00173431
Usp39	10.0614	-0.314262	1.19281	0.712137	0.000594952	0.353122	0.00525639
Hey1	10.0516	-0.225076	-1.0823	0.771212	0.00225949	0.0216405	0.00236054
Trmt112	10.0382	-0.723616	-0.0612428	0.608235	0.00113954	0.327392	0.00378047
Med13l	10.0253	-0.0774436	-0.135857	0.883973	0.000642592	1e-07	0.00540624
Dph3	10.0135	-0.837902	-1.0305	0.678131	0.0005323	0.0018581	0.00601993
Gpt	10.0015	-4.07469	-2.25644	0.737615	8.30107e-05	0.00012941	0.0150738
Wnt11	9.99016	0.60146	0.285277	-1.32975	0.00580021	1e-07	0.00130554
Ankrd23	9.97699	-4.53635	-1.08679	1.6726	0.0561146	0.0706669	0.000157134
Tubb6	9.96712	-0.469691	0.387431	0.798287	0.00323818	0.89441	0.00203491
Il18r1	9.95443	-10.7533	-1.16379	0.551109	3.8725e-05	0.0322518	0.0212992
4930451I11Rik	9.94215	0.803071	5.75221	-0.840184	0.000364808	0.00233907	0.00761764
Ap1s1	9.93135	-1.26672	-0.312097	0.994643	0.0354536	0.455622	0.000272958
Wnt10b	9.92083	1.35527	0.973176	-0.978386	0.0244549	0.934738	0.000398726
Tmem50b	9.9108	-0.270713	0.824371	0.848849	0.00228362	0.00914216	0.00266021
Plekha4	9.89932	1.73145	-0.0444993	-1.03091	0.00134763	0.0147586	0.00373132
Bst2	9.88939	-0.1726	-2.10341	0.9948	0.0594551	0.000705643	0.000159483
Fpgs	9.87951	-0.292276	-0.000748821	0.804042	0.00032443	0.0747288	0.00842947
Cuta	9.868	-0.0441967	1.3057	1.07922	0.0225695	0.00074064	0.000447164
1700065D16Rik	9.85812	0.0734642	-2.05683	-1.35705	0.0107446	0.0546558	0.00087833
Cacna2d1	9.84808	-0.451288	0.0681684	0.876348	0.00180426	1e-07	0.00323433
Inpp5d	9.83799	-1.17319	-0.344391	0.938637	0.0056961	1e-07	0.00146736
Tmem176a	9.82785	-2.39238	0.596016	0.521706	0.000141898	0.0195445	0.0129778
Coq10b	9.81837	-0.724951	-0.0216109	0.778871	0.00020432	0.577553	0.0110697
Kctd11	9.80679	-0.624186	-2.35081	0.601035	0.000161844	0.0252521	0.0125232
Ikzf1	9.79772	-0.897707	-0.29286	0.979284	0.0037411	0.981843	0.00208687
Mvd	9.78687	-0.145636	-0.706676	0.918664	0.0105887	0.00219453	0.000947835
Asph	9.77497	2.34698	-0.0350656	-1.62401	0.0821741	1e-07	0.000118619
Leprot	9.76574	-0.138115	0.0352294	0.658465	0.000507973	0.000163779	0.00725584
Coasy	9.75655	-0.676937	-0.424378	0.603506	0.000216397	0.00183256	0.0112369
Purb	9.74711	-0.935989	0.561174	0.5468	0.000357645	0.00420024	0.00892526
Igj	9.73731			2.98989			5.94125e-07
Cask	9.72669	-3.82499	-0.799945	0.335542	3.43656e-07	1.73767e-06	0.114596
Eif2s2	9.71719	-0.464546	1.72057	0.958323	0.00113622	0.563968	0.00502838
Nat6	9.70793	-2.39996	0.604221	0.713892	0.00620405	0.00619268	0.00168056
Ccdc153	9.69813	-20.9647	-2.20121	0.463023	0.0001684	0.138681	0.0140018
Klf4	9.68819	-0.108032	0.0792405	0.711609	0.00276646	0.379091	0.00299561
Vpreb2	9.67897	17.7714	2.22995	-0.645979	6.00959e-05	0.163525	0.0222406
Gsto1	9.66912	3.9905	-1.41177	-0.697001	0.00739463	0.00021139	0.0015005
Atp5g2	9.6597	-0.245952	0.683563	0.700942	0.00233876	0.0199968	0.00345663
Mkl2	9.65193	0.0486465	0.537775	-0.89206	0.0238149	1e-07	0.000571096
Rasa1	9.64372	-0.55636	0.719416	1.12062	0.00506429	0.169741	0.00207889
Slc6a2	9.63498	0.263709	0.525994	-0.748407	0.00688613	0.142793	0.00165643
S1pr3	9.62498	-1.52445	1.13905	0.968972	0.0354754	0.0207256	0.000395432
Gata2	9.61623	-0.228131	0.569206	0.643893	0.004771	0.0112975	0.00221366
Brms1	9.60678	1.96312	-1.18223	-1.01191	0.00367547	0.202968	0.00267342
Ndufb5	9.59709	-0.221472	-0.011036	0.595524	0.000790268	0.63105	0.00694164
Sbno2	9.58837	-1.85794	-0.454802	0.932616	0.0868123	1e-07	0.000151546
Trip4	9.57805	0.726318	0.495591	-1.10547	0.0364311	0.0515367	0.000417242
Mtpn	9.56823	-0.232731	0.066085	0.814501	0.00313617	0.809813	0.00314536
Cd72	9.55973	-7.35812	-1.50432	0.676655	0.00040844	0.967445	0.0103263
Bcat2	9.55072	-2.30471	0.702865	0.891883	0.0220832	0.111753	0.000692572
Grrp1	9.54166	-2.85016	3.02226	1.05242	0.0503647	1e-07	0.000302006
Fam73b	9.53318	-0.453394	0.304948	0.724496	0.000790495	0.661073	0.00735665
Nop10	9.52411	-0.884885	4.00948	0.72796	0.0119728	0.00107109	0.00118738
Zzef1	9.51482	-0.0301576	-0.620977	0.529445	0.000377485	1e-07	0.0108809
Stim1	9.50557	1.03417	-0.0538033	-0.566861	0.000163428	1e-07	0.0163061
Uap1l1	9.49654	-1.38662	0.996376	0.816118	0.00741595	0.0857023	0.00175291
Ap2a2	9.48816	-0.204053	0.0739382	0.802933	0.00854954	1e-07	0.00157714
Abi3bp	9.47912	9.51334	-0.35057	-0.756381	0.00263766	0.582948	0.00363409
Ramp1	9.47003	-1.16067	-0.327504	0.794392	0.0009423	1e-07	0.00685391
Apip	9.46193	-0.0643726	-0.0145092	0.672951	0.00207642	0.00900896	0.00429829
Lsp1	9.45164	-14.094	-0.109268	0.623841	1.36232e-05	1e-07	0.0446398
Mtch1	9.44319	-1.27343	-0.613565	0.666802	0.00143413	1e-07	0.00539001
Eno1	9.43477	-2.1797	-0.0658532	1.29601	0.00251454	0.903141	0.00382571
Leng1	9.42648	-3.38526	0.135769	0.82536	0.0006596	0.996455	0.00842917
Ndufa7	9.4178	-0.41211	2.20625	0.495637	8.24606e-05	0.00048671	0.0227134
Ccdc51	9.40957	-0.904791	-0.771772	1.21131	0.0629884	0.0034782	0.000253129
Uchl1	9.40154	-1.89867	-0.0858648	1.01395	0.00130491	0.412721	0.00588033
Nvl	9.39388	0.336273	-0.425192	-1.11142	0.00184828	0.0781138	0.00477568
Brd2	9.38559	0.878296	0.263727	-0.876343	0.000635753	0.648784	0.00879138
Spon2	9.37708	-1.22878	1.40811	1.25819	0.0184858	0.0268882	0.00088062
Fam117a	9.36705	1.38417	-0.137731	-0.485742	8.60505e-05	1e-07	0.0228632
Ptgir	9.3583	-3.77321	0.655974	1.21762	0.00357549	0.0935588	0.00319384
Snx18	9.35056	-0.328982	-0.0946539	0.936703	0.00122302	1e-07	0.00626026
Gm3363	9.34042	6.70797	1.81192	-1.04893	0.00651798	0.0298075	0.00210246
Ogg1	9.33226	2.30079	0.658301	-0.992897	0.000925225	0.00592612	0.00736891
Psd	9.32478	-1.12484	0.265291	0.57981	0.000117302	1e-07	0.0205055
Tcea3	9.31557	-1.04484	1.45798	0.646674	0.00553939	1e-07	0.00242735
Gramd1b	9.30815	-0.167763	0.207328	1.06622	0.00710613	1e-07	0.00203608
B4galnt1	9.30036	-1.56617	0.788754	0.799127	0.00382612	0.00369173	0.00316442
Gpr108	9.29261	-0.426591	-0.751863	0.674055	0.00264059	0.000458209	0.00406954
Cotl1	9.28417	-0.164831	-0.335152	0.941333	0.0369935	1e-07	0.000510109
Krt24	9.27702	2.97056	0.601977	-1.84343	0.00956671	0.916457	0.00170736
Ctnna1	9.26811	-2.58615	-0.319869	1.10764	0.0171836	0.00137842	0.00105441
Crtam	9.26016	12.0929	0.221081	-1.21898	0.0017525	0.989875	0.00547867
Tut1	9.25248	-1.34527	0.657349	0.966072	0.00210035	0.0245825	0.00491253
Tpm3	9.2436	-10.3448	0.390339	0.556386	3.55158e-05	0.517081	0.035418
Trim54	9.23544	-0.712171	0.333502	1.15865	0.0175892	0.0146927	0.00109314
Wfikkn1	9.22724	1.56581	-0.391793	-0.739483	0.000267934	0.00133918	0.0156412
Tnni3	9.21938	4.31124	-1.58581	-0.922842	0.0497071	0.00541193	0.000403454
AI506816	9.21186	-1.52244	0.664077	0.474799	4.85152e-05	0.00140679	0.0326697
Pttg1	9.20232	1.21626	1.70057	-1.98407	0.0200646	2.47922e-05	0.000993102
Trim65	9.19538	-1.55953	-0.124888	0.980547	0.00799728	0.0567501	0.00212518
Hexb	9.18735	-2.44186	0.327874	0.934314	0.0113705	0.714537	0.00163702
Hscb	9.17994	-1.71688	0.434138	0.962668	0.00589891	0.0173574	0.00269341
Bin1	9.17137	-0.989226	-0.271517	0.806817	0.00524098	1e-07	0.00293939
Eme2	9.16225	0.488904	3.38367	-1.32131	0.0412583	2.70967e-05	0.000521084
Ccl6	9.15523	0.146735	3.12467	1.74832	0.987433	0.253137	1.30493e-06
2900060B14Rik	9.14757	-1.44219		1.19758	0.244951		5.049e-05
Hadhb	9.13994	-0.0618405	-0.045979	0.56426	0.00100281	3.60587e-05	0.00841318
Gm3279	9.13162	8.50367	-3.64679	-1.42908	0.00351703	0.00685309	0.00394607
Plxna3	9.1239	-8.37971	1.70167	0.642723	1.03837e-05	0.30285	0.0591683
Tysnd1	9.11716	-0.122751	0.719217	0.924409	0.0632548	0.835006	0.000333679
Magi2	9.10958	1.00189	-0.518644	-1.4377	0.00889944	1e-07	0.00206888
Krr1	9.10281	2.27938	0.384097	-0.837201	9.52569e-05	0.605696	0.0262528
Dapk1	9.09492	-0.875825	-0.282161	0.761671	0.0043249	1e-07	0.00348242
Hk3	9.08885	-9.62768	0.54598	1.07069	0.00616655	0.0181344	0.00273137
4932438H23Rik	9.08151	5.56583	-1.81657	-0.945031	0.000207818	0.000660138	0.0189351
Galnt6	9.07421	-1.09847	-0.705856	1.18678	0.0811087	1e-07	0.000258045
Cbs	9.06819	1.50307	-0.24013	-0.961408	0.00896847	0.994997	0.00214694
Magi1	9.06136	0.723327	0.264731	-0.582979	0.00185295	1e-07	0.00621937
Sympk	9.05552	-0.592007	0.23117	0.649188	0.00286919	1e-07	0.00483449
Usp29	9.04726	2.62876	-0.739044	-1.69855	0.00543081	1e-07	0.00315862
Scrib	9.03931	-0.433958	0.146469	1.08293	0.0794187	0.954511	0.000280804
Pdzk1ip1	9.02986	-5.20491	0.473913	0.647801	0.00205884	0.664528	0.00601845
Gfod2	9.02405	-0.747809	0.0399856	0.95847	0.0254172	0.534167	0.00093305
1700017B05Rik	9.01626	1.01294	-0.228489	-1.19413	0.00890064	0.685096	0.00227209
Prc1	9.00987	-1.25569	0.634677	0.697853	0.0150249	0.456577	0.00150246
Rasa4	9.00433	-0.980527	0.541861	0.780769	0.00692743	0.269391	0.00278084
Timm13	8.99702	-0.197546	0.197065	1.26104	0.20003	0.56741	8.32607e-05
Lsr	8.99035	-0.0205531	-1.96696	1.05823	0.0454964	0.00386009	0.000556015
Ldoc1	8.98364	2.30577	-1.35619	-1.19968	7.29114e-05	0.00288228	0.0326494
Efemp2	8.97783	-1.87295	-0.626563	0.655548	0.000344192	0.464621	0.0166956
Cxx1b	8.97062	6.9445		-0.782523	0.00034004		0.0168883
Gmeb2	8.96491	16.244	-0.221129	-0.267175	1e-07	0.0576457	0.220245
Psmb5	8.95821	-0.419255	1.42419	0.926954	0.0311932	0.0897044	0.00083626
Wdr82	8.95207	-0.874551	0.619326	0.852446	0.00887316	0.0802202	0.00243231
Sumo1	8.94628	1.90399	-0.753486	-0.788482	0.0136016	0.994314	0.00175448
Dnm1	8.93839	-3.04225	0.0784039	0.894547	0.00851863	1e-07	0.00252954
Nipsnap3b	8.93218	-1.59326	-6.85824	0.846905	0.00935391	0.00142985	0.00236303
G530011O06Rik	8.92415	0.758653	-0.229573	-0.738783	4.13303e-05	1e-07	0.0416787
Nagk	8.917	-0.304841	0.682122	0.754229	0.0108429	0.97906	0.0021475
Gpr65	8.91105	-1.74713	-0.685014	1.22832	0.265735	0.214076	5.6845e-05
Mrpl38	8.90453	-2.12796	-1.46749	0.622155	0.000687676	0.445393	0.0122806
Ms4a1	8.89784	-7.69295	-0.00558802	0.761961	0.0110217	0.337503	0.00213051
Ppp1r2	8.89098	1.08669	0.720824	-0.522729	8.17777e-05	0.748272	0.0324
Tars2	8.88427	2.66223	1.06626	-1.21597	0.0179399	0.286605	0.00143473
Six3	8.87784	3.87892	-0.0122637	-0.7927	0.000463571	0.0261043	0.0151206
Myo9b	8.87149	-0.237379	-0.055586	0.58298	0.000154826	1e-07	0.0250112
Lnp	8.86593	0.4292	0.667621	-0.727466	0.000645921	0.027008	0.012936
Ctxn3	8.86026	1.08044	-0.0286601	-1.6463	0.0323833	0.80081	0.000859896
Flcn	8.85454	-2.71212	-0.212576	0.503355	8.60576e-05	0.695668	0.0327034
Cst3	8.84814	-3.8653	2.76926	0.571341	0.00100732	0.142095	0.0105174
Glb1l2	8.84081	0.0486112	-0.353645	-0.981661	0.0043835	0.670782	0.00435918
Zfp598	8.83465	-0.309555	-1.05603	0.908602	0.0301736	0.970629	0.000954236
Gpc4	8.82868	-4.18857	0.457123	0.44116	7.64394e-05	0.21833	0.0347773
Slc26a10	8.82224	-4.95424	-0.455718	0.750633	0.00256059	0.0428649	0.00624179
Pigm	8.81644	-0.559991	-0.35007	1.07987	0.0556471	0.000244098	0.000523878
H2-Bl	8.81029	-0.0749194	0.864829	0.693436	0.0100915	0.000228736	0.00246827
Klk11	8.80397	-3.35871	0.164158	0.570875	0.00218277	0.00941266	0.0069643
Gm3758	8.79766			2.17246			2.13465e-06
Tmem120b	8.79212	-0.183346	0.144718	0.522464	0.000228352	1e-07	0.0225036
Il8ra	8.7853			2.6415			2.15836e-06
Mrps33	8.77845	-6.83813	4.25774	1.02683	0.0106199	0.0049224	0.00242413
Tram2	8.77284	0.218727	-0.608759	-0.662545	0.0202845	1e-07	0.00143
Atp5f1	8.76603	-0.0548323	-0.12584	0.588249	0.00496739	0.984165	0.00423412
Pi4ka	8.76008	-6.07433	0.694687	0.844286	0.00270798	0.666474	0.00629547
Pim1	8.75422	-0.393061	-0.927436	0.841551	0.0291089	0.367334	0.0010516
Snw1	8.74819	-0.927633	0.442007	0.892347	0.0954496	0.317267	0.000295601
Ddx26b	8.74213	-4.61148	-0.247461	0.593061	0.000917684	0.00297035	0.0117176
Tmem219	8.73643	-0.731755	-0.461776	0.664783	0.00109391	0.0010818	0.0106727
Fbxl6	8.73118	-0.975549	-1.73963	0.919955	0.0271928	0.000144663	0.00113269
Slc35b1	8.72528	-0.261352	-0.494998	0.585624	0.00192803	0.152202	0.00781446
Armc4	8.71934	1.40838	-0.664723	-1.13041	0.0497993	0.212785	0.000633732
Fam76a	8.71347	-0.553989	1.32094	0.676032	0.00097837	0.062053	0.0115997
Ocrl	8.70639	-12.2035	2.38411	0.519076	1.59862e-06	0.00011451	0.127841
Ano1	8.70015	-1.3195	-0.192026	0.922196	0.099638	1e-07	0.000292958
1700037H04Rik	8.69393	1.84013	-0.136076	-0.332269	3.82365e-06	0.00743835	0.101481
Rpl37a	8.68838	-1.11302	-2.42641	0.49425	0.00134641	0.00381767	0.00992962
Paqr5	8.68284	2.66997	-0.481558	-1.00328	0.0119033	1e-07	0.00238267
Trem2	8.67656	-3.8266	-0.465142	1.14717	0.175607	0.0523784	0.000138848
Nbeal1	8.67116	0.249688	-0.436439	-0.788989	0.0382775	0.0125389	0.000863929
Lcmt1	8.66561	-1.1594	0.645181	0.808015	0.0415746	0.0155701	0.000796634
Brd3	8.65939	-0.742125	-0.31968	0.776059	0.0071416	1e-07	0.00358004
Tnnt2	8.6541	0.0865196	-0.0179625	-1.43038	0.332642	0.571373	4.90701e-05
Fasn	8.64934	-0.0675993	-0.912557	0.882113	0.0567458	1e-07	0.000599995
Alad	8.64311	-1.03358	-0.0171055	0.804	0.003352	0.00135839	0.00607485
2310022A10Rik	8.63797	-1.62396	-0.618063	0.914219	0.00645307	0.0229488	0.00393815
Scube1	8.6328	0.026286	-0.480611	-1.27881	0.0514793	1e-07	0.000672483
Aacs	8.62758	-0.290831	0.0709421	1.06181	0.0447437	1e-07	0.000780588
Kcnn4	8.62102	-1.98488	0.998906	0.97299	0.155687	0.00127499	0.000177684
Ltb4r2	8.61476	0.171745	1.8739	-1.12314	0.000772481	0.114255	0.0141427
Cdk6	8.60925	-0.118278	0.238921	0.560029	0.00156142	1e-07	0.00974781
Nipsnap3a	8.60398	-6.30447	-5.32887	1.06696	0.00255061	0.000127977	0.00737832
Ing3	8.5985	0.471338	-0.332283	-0.621409	0.00464586	0.667393	0.00505743
Dlec1	8.59214	1.87974	-0.246894	-1.00678	0.0041511	1e-07	0.00550268
Snrnp48	8.58598	-1.06575	-1.51504	0.720042	0.0058227	4.31266e-05	0.00439858
Dcun1d5	8.58055	-0.619445	0.915402	0.708808	0.000754023	0.537672	0.0147433
Ccdc103	8.57579	-0.599066	0.0140264	0.948278	0.0307821	0.00386248	0.00118061
Fgf17	8.57039	9.72207	1.42386	-0.957482	0.000232842	0.0319908	0.0257828
Ccdc88c	8.56412	-1.37763	0.0561096	0.662816	0.00234087	1e-07	0.00803166
Bcl3	8.55815	-0.941075	0.195172	0.81718	0.0104749	0.0147729	0.00298932
Ino80e	8.55339	0.0715616	-0.499603	-0.790134	0.0254791	0.0853854	0.00146452
Qtrtd1	8.54892	-1.44106	-0.875534	0.897483	0.00901853	0.0140444	0.0034173
Nup88	8.54343	-0.216435	-0.131082	0.643893	0.018771	0.888074	0.00192577
Thbs3	8.53827	-0.93375	-0.878941	0.724198	0.0215925	0.0250057	0.00171669
Dchs1	8.53281	-1.03804	0.204229	0.49688	0.000112158	1e-07	0.0366547
Myh11	8.52779	3.29674	-0.376313	-0.505099	0.000483102	1e-07	0.0195986
Gtf3c1	8.52214	-0.883901	-0.10584	0.755682	0.016028	1e-07	0.0022608
Rfc4	8.51613	0.276309	1.58014	-1.07226	0.000817829	0.347806	0.0151858
Tspan12	8.51083	2.30546	0.377897	-0.737596	0.00277002	0.2198	0.0078071
Igk	8.50555			1.46773			3.26583e-06
Tra2b	8.50049	-0.562434	1.24976	0.90964	0.00409147	0.000350307	0.00617602
Psme2	8.49523	-0.687287	1.12097	0.551762	0.00466403	0.613816	0.00578699
Mettl2	8.49052	-1.19342	0.656959	0.673402	0.00833556	0.00140775	0.00389856
Aftph	8.4846	-1.75158	0.928483	0.647222	0.00245128	0.249351	0.00865553
Trmt61a	8.47949	-0.0247479	1.27154	0.896489	0.00638278	0.000255087	0.00473212
Capg	8.47419	-1.27148	-1.0995	0.968662	0.149096	0.00935522	0.000233711
Klhdc10	8.46853	0.259615	0.0261437	-1.07673	0.100439	0.103092	0.000392477
Srprb	8.46294	2.65736	0.270645	-0.529233	0.000199169	0.864154	0.0307934
2610524H06Rik	8.45767	0.995447	-0.962916	-0.966231	0.00114487	0.00311499	0.0134821
Lpin2	8.4532	-0.0057535	-0.660146	0.703754	0.000435025	0.0584469	0.0219163
Rab28	8.44859	-1.0314	-0.523952	0.506869	0.000959748	0.266383	0.0149231
Nek6	8.4431	-0.15767	-0.546492	0.841544	0.0258067	1e-07	0.00165479
Per1	8.43738	-1.5287	0.505703	0.808257	0.0113806	0.000141023	0.00323734
AU019823	8.43125	-0.883422	0.0172641	0.85872	0.0413626	0.00152156	0.00107299
H2-Eb1	8.42613	-1.40763	3.18593	0.747591	0.0683863	1.7193e-05	0.000640716
Clic3	8.42167	-1.58151	-0.12994	0.596831	0.00440193	0.104744	0.00633079
Rnf31	8.41652	-0.544117	-0.0544296	0.68182	0.00145213	0.245058	0.0122203
Hgf	8.41153	7.21471	-1.8298	-0.759926	0.0111546	0.424137	0.00331993
Trabd	8.4063	0.477995	-0.681622	-1.12112	0.0518989	0.977931	0.000863816
Tns1	8.40093	0.140233	0.25675	-0.843629	0.00283693	1e-07	0.00843376
Krtap3-1	8.39537	1.54547	-1.13891	-1.18563	0.0335117	0.259058	0.00136171
Capn2	8.38978	-0.518597	-0.0856577	0.539751	0.000667731	1e-07	0.018716
Gng13	8.3844	1.90985	0.371101	-0.824028	0.00081048	0.0643351	0.0171834
9430038I01Rik	8.37974	-0.454649	0.367813	0.68845	0.0136813	0.84999	0.00296965
Il7r	8.37459	-7.82353	0.043394	0.781451	0.026314	0.562036	0.00173524
Thoc6	8.36971	-1.52776	-0.644791	0.749857	0.0473087	0.0164424	0.000999981
Mad2l1bp	8.36543	-0.87495	0.291931	0.700729	0.00250657	0.0902167	0.00944712
Prmt7	8.36096	0.0945598	0.133744	-0.792819	0.00421704	0.116394	0.00692143
Psma5	8.3568	-0.401855	-1.75719	0.65645	0.0027711	1.62795e-05	0.00896537
1700001L19Rik	8.35127	-3.75944	1.13613	0.620631	0.0106618	0.273844	0.0036957
Osbpl7	8.34649	1.35139	0.344408	-1.79038	0.118734	1e-07	0.000365043
Ecsit	8.34172	-1.05941	0.364578	0.762534	0.00863485	0.864893	0.00432598
Fam160a2	8.33691	-1.42901	0.101137	0.721817	0.0196023	0.0271571	0.0023173
Syn2	8.33163	1.05645	-0.637523	-1.07986	0.00176394	1e-07	0.0118405
Atp6v1g1	8.32655	-2.48575	-1.99972	0.675265	0.0261636	0.0365856	0.00182003
Wbp1	8.32027	-0.123559	-0.668172	1.03004	0.16238	0.0569502	0.000243826
Cyp2b19	8.31547	10.9976	-1.39944	-1.39697	0.00203345	0.324821	0.0110141
Taf10	8.31053	-0.466008	-1.35011	0.910474	0.11694	0.000763969	0.000383081
Ift122	8.30565	-0.35198	0.203024	0.8597	0.0294627	1e-07	0.00166182
Gm10436	8.30088	3.37079		-1.06208	0.003557		0.00800358
Mapkapk3	8.29603	-5.22811	-0.388556	0.578128	0.00230412	0.616288	0.0103698
Ear1	8.292	10.2449	0.873016	-0.529861	0.00180784	0.850712	0.011921
Stard3nl	8.28712	-0.422393	-0.60246	0.618442	0.00416751	0.844288	0.00730658
Clip4	8.2823		-0.423113	1.39234		1e-07	4.52744e-06
Ube2s	8.27768	-0.132296	0.346893	0.77076	0.0587904	0.200744	0.000885018
Gucy2e	8.27288	3.60309	0.538665	-1.58615	0.0103273	0.378357	0.00405593
Papln	8.26758	1.4876	0.80634	-0.844063	0.017416	1e-07	0.00271795
Pomp	8.26214	-0.78125	-0.041755	0.690147	0.0350848	0.900152	0.00151357
Mrps7	8.25724	-0.0698007	0.000918753	0.724323	0.00720015	0.0568433	0.00535597
Crygd	8.25258	4.02781	2.42721	-1.22887	0.00388282	0.0286248	0.00807229
Cdk2ap2	8.24822	-0.436147	1.83376	0.860871	0.0770096	0.0101498	0.000699993
Banf2	8.24354	-1.7424	1.22825	0.886208	0.0361207	0.469899	0.00152723
Tmem138	8.23892	-1.39512	-0.637978	1.12105	0.0225292	0.0806495	0.00232594
Atp6v1d	8.23449	-0.285644	-0.926484	0.822487	0.128742	0.0134444	0.000381636
Nfe2l2	8.2297	0.208127	-0.624849	-1.10411	0.00313882	0.00092373	0.00945693
Caln1	8.22497	2.99396	-0.388233	-1.00808	0.0220289	1e-07	0.00240266
Araf	8.21956	-3.65367	-0.957012	0.5325	0.000612258	0.321066	0.0228384
Stmn3	8.21476	18.972	0.0844468	-0.911264	0.000971436	0.0212421	0.0182813
Ptch1	8.2097	0.0843346	1.38312	-0.692838	0.0112257	1e-07	0.00416728
Ly6k	8.20602	3.89245	0.596233	-0.839907	0.000272812	0.964599	0.0336373
Fermt3	8.2007	-8.19759	0.12011	0.682655	0.00419226	0.580316	0.00825225
Itgb2	8.196	-0.414649	0.0856565	0.783104	0.0329387	1e-07	0.00176445
Phactr1	8.19198	-8.02588	0.129256	0.8202	0.00158777	1e-07	0.0145838
Ints5	8.18734	-1.725	-0.372542	0.470354	0.000496462	0.918973	0.0261248
Atp6ap2	8.18321	-5.81121	-0.689927	0.599131	0.0061407	0.0540795	0.00655105
Zfp58	8.17845	-0.636943	1.81536	1.01524	0.0151198	0.00500681	0.00344408
Bloc1s1	8.17343	-1.49714	1.01647	0.768614	0.0211848	0.992525	0.00262848
Phb	8.16838	-0.461414	0.149732	0.483359	0.000254699	0.630907	0.0351901
Ggt6	8.16402	-7.29265	1.06799	0.614413	0.000899204	0.336544	0.0197945
Rnf113a1	8.1589	-6.75133	-4.19714	0.331859	3.54632e-06	1.80124e-05	0.146406
Poldip3	8.15434	-0.371171	-0.942127	0.498728	0.000365016	0.195826	0.030265
Nucb1	8.15014	-1.24074	-0.25843	0.569831	0.00455476	0.648983	0.00807514
Pja1	8.1459	1.43542	0.623647	-1.22741	0.0450186	0.0975271	0.00137966
Mospd1	8.14119	-10.2709	-0.813208	0.495133	2.39396e-05	0.00133759	0.0856606
Eral1	8.13586	1.1192	-0.0285679	-0.540608	0.00222515	0.2727	0.0125808
2300002M23Rik	8.13201	1.27392	0.420347	-1.48839	0.0109862	0.000589204	0.00453468
Paqr4	8.12795	-0.0504939	0.920123	0.420227	0.000459972	0.258039	0.0279947
Umps	8.12389	-1.32438	-0.315476	0.635978	0.00488697	0.144973	0.00790711
Ndrg3	8.11936	0.567046	-0.246587	-1.47955	0.0201321	0.434641	0.00286456
Sdf4	8.11475	-0.348024	-1.16872	0.492929	0.000824734	0.0784464	0.0213927
B4galt3	8.11046	-0.789419	-0.440686	0.34091	1.38954e-05	0.479891	0.102418
B3gnt3	8.10583	-0.421821	0.749385	0.782423	0.000103253	0.000942139	0.0523065
6330416G13Rik	8.10077	-8.15487	-0.250351	0.568864	0.00129223	1e-07	0.0171415
Pld3	8.0966	-0.311534	0.718797	0.794652	0.102462	0.00240175	0.000588879
CK137956	8.09182	1.21577	-1.45479	-1.44212	0.115805	1e-07	0.000508228
Meg3	8.08775	3.20496	0.0085345	-1.57265	0.0051081	1e-07	0.00786757
Saa3	8.08356		-2.71871	1.88024		0.595163	6.07168e-06
Vwf	8.0805	2.98448	0.137656	-0.773433	0.0607356	1e-07	0.00106652
Hexim2	8.07598	0.857649	-0.128113	-1.34056	0.160894	0.776289	0.000334421
Gpkow	8.07216	-1.47946	-2.04347	0.587878	7.44575e-05	0.170778	0.060024
Rasip1	8.06748	-1.17254	-0.520729	0.428372	5.31343e-06	2.44008e-05	0.138084
Zbtb43	8.06295	-0.219859	0.0174925	0.694808	0.000768755	0.476634	0.0229606
Ddt	8.05885	-0.735201	2.94627	0.504816	0.000287195	0.0565995	0.0358259
Gm8760	8.05447			1.45788			6.31363e-06
Elf3	8.0503	-1.95674	-1.10075	0.562106	0.00197931	0.0189067	0.0142828
Serac1	8.04581	-0.0324959	-0.339539	0.695733	0.0213859	0.180071	0.00290784
Prmt3	8.04179	-0.484147	0.126706	0.781794	0.00989488	0.86179	0.00525623
Nup37	8.03761	-0.425606	-0.0776345	0.734436	0.0206399	0.0628643	0.00300362
Mul1	8.03323	-0.0351444	0.254289	0.716763	0.000438316	0.0134947	0.0305722
Sh3rf3	8.02864	-0.00877814	-0.216635	0.554337	0.00374918	1e-07	0.0100865
Plch2	8.02432	4.67918	0.582367	-1.09607	0.00220339	1e-07	0.0137404
Cyp2a21-ps	8.02035			-1.795			6.68244e-06
Aldoa	8.01646	-13.8584	-0.237369	0.452075	0.00040189	0.0886646	0.0321864
Doc2a	8.01321	1.14618	-0.00202063	-1.74081	0.175707	2.50793e-05	0.000322658
Gem	8.00983	-0.192342	0.0582799	0.736625	0.0412493	0.450324	0.00170132
Lrit2	8.00597	6.28759	-6.00934	-0.814801	0.00739732	0.00110107	0.00667002
Sgpl1	8.00141	-0.694402	0.0306595	0.680174	0.00216941	0.546941	0.0141239
Tifab	7.99785	13.529	-2.11589	-0.608914	0.000244949	0.00658033	0.0401171
Meis1	7.9938	-0.527852	0.22518	0.865265	0.00412924	1e-07	0.00972708
Tbcb	7.99017	-0.639638	-0.251327	1.0076	0.132474	0.0908823	0.000475798
Fam101b	7.98639	-0.115179	0.164788	0.508873	0.0029396	0.00149243	0.0119314
Mkrn3	7.98207	2.93942	4.18153	-1.49892	0.0211336	0.000985314	0.00307893
Dvl1	7.97818	12.0903	-0.264413	-1.11091	0.000305628	0.00307043	0.0366673
Arid5a	7.97425	-0.250397	-0.665216	0.710364	0.0213004	0.0747219	0.00307464
Tax1bp1	7.97115	-0.233548	-0.733177	0.523339	0.000518748	0.555328	0.0296154
Rwdd4a	7.96752	0.255378	0.282502	-0.614636	0.00185803	0.408172	0.0158217
Tmem181a	7.96337	0.312878	-0.565204	-1.44066	0.131922	0.385495	0.000496751
Nat11	7.95898			1.71608			7.235e-06
Cd14	7.95538	-3.16365	0.293188	0.869545	0.00853152	0.992929	0.00627432
Crem	7.95109	-0.632588	-0.651789	0.809984	0.0114537	0.698682	0.00510007
A230050P20Rik	7.94681	-0.0078852	-0.118654	0.662371	0.00514293	0.000112704	0.0087668
Zfp229	7.94323	0.192153	-1.56656	-1.29566	0.00618465	0.419364	0.00782332
Pank4	7.93921	-0.242016	-0.46953	0.822251	0.010688	0.370573	0.0054126
Pramef8	7.93468	-6.33718	1.01944	0.714396	0.000552449	0.0303543	0.0292139
Pycard	7.9302	-3.59172	-6.00134	0.677971	0.00330948	0.00695847	0.0115797
Thoc7	7.92672	-0.38287	-1.13672	0.558985	0.000359859	0.01455	0.0355104
Ebi3	7.92245	-5.08893	2.26551	0.856045	0.0285388	7.68276e-05	0.00251818
Zdhhc3	7.9186	-0.0918096	1.152	0.843394	0.070582	0.0225918	0.00105488
Slfn9	7.91443	12.8427	-1.41264	-0.697782	0.000177573	0.89247	0.0475432
Tacc3	7.91035	-0.181704	-0.0261371	0.703089	0.0027515	0.161238	0.0129937
Btg3	7.90631	-2.49665	0.262656	0.628508	0.00202294	0.339886	0.0155308
Rapsn	7.90312	5.37697	0.490024	-0.590689	0.0119231	0.0240191	0.0051018
Tef	7.89894	1.52565	0.815052	-1.04596	0.215877	0.0149436	0.000264542
Pla1a	7.8945	0.37279	-0.140025	-1.2847	0.133162	0.239102	0.000520187
Zfp710	7.89053	-1.75502	0.00734886	0.647042	0.0080083	1e-07	0.00695944
Eps15l1	7.88662	0.264654	-0.327001	-1.07523	0.0124822	1e-07	0.00510114
Mid1ip1	7.88259	-4.10138	0.17599	0.659093	0.0144738	0.00039109	0.00458217
Pstpip2	7.87877	2.46025	1.16505	-0.958876	0.00225638	1e-07	0.0151412
2010315B03Rik	7.87539	0.930016	-1.00099	-1.07024	0.00342902	0.73192	0.0119904
Mrpl35	7.87165	-0.651118	-0.761587	0.795259	0.0156343	0.951044	0.00435475
Irf2	7.86789	-0.719279	-0.922304	1.04735	0.0109052	1e-07	0.00569544
Boll	7.86437	0.11537	-0.777173	-1.0636	0.0376874	0.105904	0.00209642
Cyp2c68	7.86066	7.40857	-1.76932	-0.932083	0.004482	0.93295	0.0103018
Zfp330	7.85734	-1.70974	-0.878166	0.539863	0.000855255	0.209899	0.0253359
Acat3	7.85334	-2.1673	0.972348	0.614296	0.000319682	0.998934	0.0394584
Lsm1	7.84949	-0.0556266	0.0907192	1.02963	0.0096394	0.0155072	0.00633738
Exoc2	7.8457	-0.563738	-0.0741743	0.665368	0.00195707	1e-07	0.0168428
Psmg4	7.84206	-0.340951	0.596864	0.690743	0.0480117	0.0478885	0.00171266
Nat9	7.83835	-0.278581	-0.112351	0.804724	0.0386198	0.00827094	0.00210835
1700102H20Rik	7.83446	0.0214344		-1.22259	0.132042		0.000562115
Cugbp1	7.83046			1.24121			8.48982e-06
Snx8	7.82553	-0.6037	0.613041	0.592919	0.00428976	1e-07	0.0108365
Lctl	7.82151	4.42732	-0.529202	-1.2177	0.137393	0.703982	0.000538463
Dgkq	7.81708	-0.494585	0.417558	0.588232	0.0101178	0.0283013	0.00626662
Cdv3	7.81282	-1.8073	0.320607	0.520213	0.0036577	0.734359	0.0120607
Arf5	7.80954	-0.287681	-0.169348	1.01597	0.0299798	0.994861	0.0027077
Dda1	7.80544	-0.337343	0.63307	0.665342	0.0116339	0.99113	0.00571576
Has1	7.8015	-13.4285	0.0832172	0.52781	0.000291868	0.000365653	0.0426348
Gng10	7.79753	-0.988137	-0.829883	0.506652	0.000426965	0.0882549	0.03642
Pigk	7.7938	-3.22561	0.0942019	0.415027	2.30435e-06	1e-07	0.197079
Adcy6	7.78947	-6.56373	0.624866	0.508282	0.00118354	0.124822	0.0227824
Trpv6	7.78541	-10.2159	-0.226078	0.740476	0.00408483	0.993563	0.0116419
Csf1	7.78151	3.12582	0.936737	-0.853412	0.00177548	0.285595	0.0187139
Prpf4	7.77766	-0.662468	0.739143	0.612955	0.00934364	0.00688148	0.00689292
Kbtbd11	7.77355	-0.544596	0.67709	0.442549	0.00103063	1e-07	0.0246623
Wdr91	7.76989	-1.31542	-0.106578	1.06523	0.0340112	1e-07	0.00252561
Pla2g2d	7.76657	-3.95368	1.51666	1.04899	0.00748896	0.0313967	0.00805564
Lmo4	7.76315	-0.445645	-0.167926	0.596856	0.00522352	0.0127447	0.010177
Igfbp6	7.75933	-2.76289	-0.279839	0.479237	0.00030849	0.0648638	0.0430034
Cnpy3	7.75596	-0.272549	0.703507	0.621226	0.020906	0.00461451	0.00389567
Ccdc137	7.75164	-0.362949	-0.325865	1.10567	0.154498	0.807469	0.000507771
Ttr	7.74787	6.43232	-3.32586	-0.481606	0.000743626	0.0557817	0.0294887
Rpl13	7.74412	-0.285806	-1.18333	0.690142	0.044608	0.020914	0.00202919
Exoc6b	7.74041	0.548086	0.234915	-0.692411	0.018523	1e-07	0.00430677
Fam102a	7.73681	-0.533203	0.310583	0.411053	0.000114801	1e-07	0.0638361
Mbd3	7.73261	-0.151787	-0.962577	0.707398	0.039775	0.0959333	0.00226123
Emp3	7.72873	-3.48127	-0.56745	0.99601	0.147099	0.0119874	0.000548562
Cd177	7.72501	2.36901	-0.391252	1.42701	0.951881	0.992939	8.0953e-06
Zbtb8os	7.72148	-0.300416	-2.90311	0.720714	0.0182391	0.0108571	0.00443763
Yap1	7.71828	0.616434	-0.399983	-0.617434	0.00168765	0.331964	0.0201176
Atp6v0d1	7.7149	-1.3968	-0.872623	0.389504	0.000275199	0.109858	0.0465227
Ino80b	7.71099	-0.830613	1.40942	0.839582	0.0505957	0.0180229	0.00185774
Csmd2	7.70791	1.70807	0.0557804	-1.14959	0.00359183	1e-07	0.0134352
Rps5	7.70391	-0.350111	-1.56994	0.668476	0.0440436	0.160307	0.00213863
Lce1h	7.70059	2.31193	-5.62295	-1.28799	0.0612397	0.00115576	0.00155768
Faah	7.69675	1.14617	-0.341946	-0.927602	0.0219714	0.00262668	0.00393524
Psmd11	7.69344	-0.278972	-0.663778	0.68266	0.0402025	0.0491714	0.00235751
Lilrb4	7.68986			1.86531			1.04283e-05
Ran	7.68635	-0.353176	0.1489	0.603881	0.0121852	0.0431065	0.00621413
Fam92a	7.68289	-4.04757	-0.330672	0.900181	0.023314	0.723688	0.00379347
Osr1	7.67936	-1.1923	2.29974	0.808408	0.0325169	2.36712e-05	0.00289393
Reck	7.67615	0.385064	0.187271	-0.53666	0.00417169	1e-07	0.0126956
Clcnkb	7.67211	3.96398	0.307675	-0.951207	0.00652723	0.0165012	0.00967222
Atox1	7.66807	3.40172	1.18162	-0.495559	0.000418335	0.994771	0.0406139
Ms4a7	7.66481		-4.05937	1.38485		0.656938	1.10226e-05
Sap30	7.66205	-0.0718958	0.0205697	1.06986	0.0306154	0.139327	0.00317989
Scyl1	7.65863	-0.806941	0.824924	0.580436	0.00325789	0.0664868	0.0151956
AA986860	7.65469	-4.21277	-0.0687374	1.17198	0.139116	0.176944	0.000666287
Il10ra	7.6511	2.07838	-0.462612	-0.530418	0.000727995	0.0488219	0.0326797
Rxfp2	7.64829	5.17756	0.409872	-0.890133	0.0170916	1e-07	0.00517689
Slc1a4	7.64565	-0.652448	-0.302262	0.478886	0.000667643	0.900458	0.034296
Mlst8	7.64163	-1.69181	-0.308554	0.673578	0.0176395	0.384441	0.00507496
Tnip1	7.63783	-5.00995	-1.04806	0.666902	0.0124652	1e-07	0.0065838
Hps3	7.635	0.194635	-0.120978	-1.26782	0.396071	0.16	0.000135497
Cd59a	7.63107	-7.64331	-0.813603	0.565907	0.0017239	0.986992	0.0219323
BC022687	7.62787	-1.00112	-0.933288	0.71835	0.0142332	0.00701745	0.00603265
Ccl21a	7.62478	-8.5213	5.62953	0.600905	0.0162259	0.0199591	0.00556369
Dixdc1	7.62118	0.197914	0.639203	-0.598748	0.0107848	1e-07	0.00752078
Itpa	7.61817	-0.144306	-0.780025	0.610885	0.005664	0.308828	0.0116238
Deaf1	7.61431	-1.98057	1.09772	1.19694	0.243016	0.0271189	0.000332048
1500011B03Rik	7.61079	0.885176	1.03213	-1.16437	0.061065	0.0136339	0.00182007
Pdgfrl	7.60773	-1.61544	-0.486026	0.887877	0.0983689	1e-07	0.0010999
Nt5m	7.60433	-0.45086	-0.0611195	0.578316	0.000283424	0.0921501	0.0517301
Aagab	7.60063	-1.16398	-0.231856	0.68244	0.0208143	0.104118	0.00475816
Cd48	7.59707	-1.73207	-3.11238	0.861923	0.230022	0.0181859	0.00036814
Derl3	7.59356	2.75478	-0.297103	-0.380878	7.31158e-06	0.0261657	0.171257
Camsap1	7.59025	-1.97779	-0.63319	0.708704	0.00870129	0.0271189	0.00910164
Tjap1	7.58661	-7.21908	0.408418	0.677827	0.00860743	1e-07	0.00922273
Txnl4a	7.58345	-0.455113	-0.380215	0.611192	0.011971	0.583648	0.00736742
Gm2007	7.58056			-1.24835			1.33374e-05
Pgpep1	7.57734	-0.236943	-1.22129	0.580923	0.000811364	0.420819	0.033976
Mgea5	7.57429	0.00193167	-1.02048	-1.03942	0.0179315	0.0149587	0.00552178
Ergic3	7.57072	-0.124307	0.863602	0.538999	0.0026923	0.376384	0.0186594
Mrpl18	7.56768	-0.317726	0.124425	0.779488	0.0854602	0.475264	0.00134938
Rnf41	7.56501	-0.0671004	0.306352	0.695039	0.00230107	0.76284	0.0206053
D16Ertd472e	7.56125	-0.457487	0.714972	1.10529	0.01051	0.00972224	0.00826996
Plxnb2	7.55816	-1.37265	0.420541	0.610694	0.00226374	1e-07	0.020836
Zscan10	7.55432	2.92583	-1.1819	-1.12027	0.00177111	0.000222466	0.0237507
Mef2b	7.55124	1.73592	0.153289	-0.900948	0.00413067	5.53624e-06	0.0149795
Rab11fip3	7.54757	-0.463604	0.549017	0.605516	0.000106228	1e-07	0.0782562
Rpl37	7.54473	-0.0221229	2.05359	0.824509	0.146569	0.608209	0.000738839
Fmo2	7.54154	3.34821	-0.817676	-0.722142	0.0319732	0.961169	0.00359716
Taf1b	7.53795	0.971205	0.367525	-0.896398	0.00247911	0.000927454	0.0202685
Flg	7.53467			-1.53871			1.43452e-05
Gm11538	7.5308	0.0285847	-1.17089	-0.837435	0.000422186	0.331546	0.0468476
Ccdc74a	7.52737	-5.21605	-0.810689	0.542921	0.000485073	0.485444	0.0443729
Slc39a3	7.5244	-1.69554	-0.54847	0.908149	0.123634	0.513056	0.000938184
Cyp2j6	7.52133	5.44264	1.66557	-1.09578	0.0052432	0.0665625	0.0134181
Morc3	7.5184	-1.38372	-0.198025	0.575169	0.00630154	0.0311961	0.0120183
Pole3	7.51492	-0.00488903	-0.838874	0.649605	0.0133126	0.187239	0.00731645
Etv3	7.51161	-0.0936514	1.27495	0.828057	0.00575693	0.00601714	0.0128072
Ncoa4	7.50827	-0.128039	1.32264	0.923681	0.0136	0.504235	0.00726453
Usp11	7.50565	-6.17092	1.32588	0.535429	3.54595e-05	0.508744	0.116046
Phc2	7.50262	-1.23521	-0.0291156	0.40813	0.00126937	1e-07	0.0292975
Sipa1l3	7.49949	-0.762609	0.0168382	0.611943	0.00757743	1e-07	0.010867
Zbp1	7.49659	-2.52375	1.17507	0.720586	0.0238322	0.000314556	0.00479364
Tmod2	7.49299	-2.29035	1.36385	0.56642	0.0100285	0.000502824	0.00909858
Cyp4f16	7.48955	-0.761888	-2.09293	1.08792	0.0743208	0.698919	0.00171909
Rom1	7.48603	-0.816227	-0.785078	0.70513	0.00153773	0.241985	0.0269703
Plat	7.48238	-4.87285	-0.243146	0.607074	0.00221769	0.0349201	0.0223919
Atp11c	7.47944	-5.00227	-0.0428175	0.350721	1.46613e-06	3.67425e-05	0.265878
Eml1	7.47638	0.53874	-0.353624	-0.602332	0.0115144	1e-07	0.00833639
D6Wsu163e	7.47317	-0.602843	-0.542373	0.91724	0.0318768	0.112915	0.00385721
AI464131	7.47012	-0.853284	0.441215	0.561046	0.000527742	1e-07	0.0447023
Fem1b	7.46707	-0.0453898	0.930393	0.51673	0.000100065	0.00776281	0.0851791
Tlr3	7.46396	-2.83182	-0.449546	0.741332	0.00229445	0.665281	0.0224943
Phka1	7.46074	-9.63724	-2.94953	0.41845	2.59002e-05	0.000386147	0.131322
5730408K05Rik	7.45764	0.742906		-0.983944	0.0033554		0.0185478
4632404H12Rik	7.45458	0.861253	0.280841	-1.38365	0.453614	0.0317779	0.000140764
Lrrc36	7.45121	-0.905086	-0.615371	0.574528	0.000466392	0.303556	0.0485634
Ilf2	7.44801	-0.916118	3.14399	0.595638	0.00429112	0.0237665	0.0163346
Ttc3	7.44553	-0.359307	0.190206	0.645364	0.0332827	1e-07	0.00391798
Cc2d1b	7.44252	-0.013075	1.26141	0.604707	0.00477365	0.000173589	0.0154393
Rcor3	7.43907	-0.0887953	-0.288542	0.935359	0.0514195	0.0383176	0.00268484
Hoxd10	7.43523	0.488413	1.56301	-1.53271	0.0979597	0.0182106	0.00139665
Prdm1	7.43249	0.472206	0.408384	-1.65109	0.0365715	0.000265524	0.00370253
Flna	7.42934	-1.65392	-1.08254	0.486661	0.0054166	0.0269774	0.0146532
Eif2s1	7.42623	-0.233632	0.750858	0.814201	0.103994	0.194849	0.00132355
Tsc22d4	7.42263	-0.453635	1.49077	0.581634	0.00381146	0.137552	0.0180007
Rnf38	7.41981	1.20223	-0.901348	-0.598282	0.00271442	0.00814484	0.0217909
Pck1	7.41687	4.01393	-1.83296	-1.21616	0.0108495	0.000855866	0.00949046
Pex26	7.41369	-6.69729	0.200901	0.749611	0.129031	0.0876268	0.00103746
C1qtnf5	7.41008	-0.690425	0.795163	0.74117	0.0313452	0.0201233	0.00428766
Senp1	7.4066	-0.0189855	0.175309	0.745434	0.00972111	0.185171	0.0103193
Vamp4	7.40364	-0.00457761	0.454218	0.876935	0.264604	0.000775164	0.000398479
Cox4i2	7.40045	-3.0914	2.08101	0.51069	0.00209902	0.00877015	0.0255259
Gm13889	7.39693	-0.34797	-0.253709	0.567724	0.00196301	0.363266	0.026427
Otub2	7.39448	0.13251	0.0603958	-0.920558	0.00524689	0.0271189	0.0154271
Cblb	7.39158	3.18301	0.183414	-0.699	0.00197076	1e-07	0.0264959
Slc6a9	7.38938	-2.31151	0.189125	0.6579	0.00309412	1e-07	0.0209857
Relb	7.3863	0.40088	1.03673	-1.63873	0.259502	0.00523246	0.000422689
Proz	7.38283	-2.60746	-1.47381	0.901749	0.105561	0.318675	0.00138607
Atp5l	7.37946	-0.892323	-0.611444	1.06592	0.556068	0.0020868	0.000103545
Mrpl49	7.37642	-0.70552	2.17554	0.693363	0.00872409	0.0983671	0.0115825
Pcmt1	7.37334	-0.679248	-0.522232	0.705375	0.0278525	0.175313	0.00500707
Zbtb5	7.36998	-0.664356	-0.197478	0.71882	0.0216039	0.177104	0.00613488
Ypel3	7.36708	-5.24621	2.90684	0.445738	0.000893388	0.00376509	0.0397563
Fam81a	7.3638	-0.603684	-0.385216	0.479145	0.000465723	0.136582	0.0527194
Thap2	7.36076	0.155386	-0.463546	-0.609459	0.00761567	0.31828	0.0127596
Msi2	7.35808	0.0706512	-0.00820554	-0.751023	0.0632341	1e-07	0.00244097
Zfp292	7.35457	-1.68423	0.327223	0.526032	0.00316021	0.00100416	0.0214473
Denr	7.35173	-1.14587	0.0470387	0.377499	0.000908185	0.331026	0.0401729
Cep68	7.34838	0.428469	1.06752	-1.58844	0.0153737	0.0370488	0.00811732
Huwe1	7.34569	2.92839	1.42651	-0.504128	0.00330832	0.0810101	0.0212663
Rpl39	7.34309	-0.244136	0.269802	0.501201	0.00570005	1.54822e-06	0.0156011
Bdp1	7.34002	-0.242705	-0.258082	0.62816	0.00987367	0.135026	0.0110551
Hoxa5	7.33744	-0.0663122	1.7461	0.627012	0.0130881	6.15429e-05	0.00918266
Tpi1	7.33444	-0.0671985	1.15004	0.561735	0.0117282	0.0254959	0.00990483
Deb1	7.33183	-0.0578495	1.35522	0.795188	0.0282244	0.292437	0.00517274
Gdf1	7.32895	1.62	-0.125228	-0.886212	0.00145764	0.0200269	0.0326964
Synj2	7.3257	-0.319592	-0.0288284	0.69865	0.0223185	1e-07	0.00625118
Pea15b	7.32281			-1.83535			2.06695e-05
Rpl38	7.32004	-3.50985	0.174163	0.484254	0.0107841	0.000405096	0.0105749
Cope	7.31697	-0.256972	-0.0568724	1.11014	0.93657	0.418523	2.63294e-05
Dnajc4	7.31442	-0.303101	0.619788	0.666078	0.0244804	0.0124968	0.0058504
1810013L24Rik	7.3118	-0.423488	0.0498849	0.918835	0.327329	0.0164627	0.000315066
Heg1	7.3089	0.502354	-0.16917	-0.643209	0.011656	1e-07	0.0100828
Ccnd2	7.30568	0.452585	0.239437	-0.907631	0.0117411	0.437642	0.0101306
Mier1	7.30299	-0.0788746	0.419061	0.995115	0.136814	0.642689	0.00112121
Tomm40	7.29987	-0.139809	0.180462	0.486554	0.0069549	0.089495	0.0142699
Krtap4-2	7.29718	0.404292	-0.234418	-1.66092	0.895647	0.194437	3.1614e-05
Cmah	7.29465	2.78533	-0.402673	-0.639308	0.0467942	0.990064	0.00346816
Lig1	7.29215	-0.213362	0.464954	0.89348	0.221413	0.0449944	0.000603468
Fundc1	7.28887	-5.75975	6.77434	0.43017	0.000111647	0.000326598	0.0950478
3110056K07Rik	7.28641	-0.17493	-0.142802	0.867129	0.109567	0.940673	0.00148155
Igf2bp1	7.28357	0.861901	0.375747	-1.11287	0.00798781	1e-07	0.0132706
Exoc1	7.28082	-0.0255374	0.273369	0.780967	0.00587387	0.104212	0.0160478
D930015E06Rik	7.27799	-0.073311	0.0663019	0.917853	0.0859991	1e-07	0.00193707
Znhit1	7.27502	-2.08412	0.746177	0.408364	0.000792887	0.650472	0.0448308
Lman1l	7.27211	14.1333	-0.12983	-0.688932	0.0002239	0.499055	0.0750022
Siglec15	7.26901	0.201031	-1.0395	-1.92096	0.0684667	0.0092616	0.00248815
Slc39a11	7.26605	-1.16311	0.258418	0.966922	0.0671432	1e-07	0.00254742
Ppp2r2a	7.26333	1.12014	-0.567454	-1.57456	0.00971806	0.529343	0.0120275
Pkp3	7.26053	-0.540004	-0.664262	0.575769	0.0269372	0.0109007	0.00579155
Lypd2	7.25781	4.94779	1.33191	-0.571843	0.0242008	0.0303286	0.00631022
Rprd2	7.25447	0.857205	0.111449	-0.523683	0.00465668	0.0155175	0.0190062
Snf8	7.25128	-0.21165	-0.00705727	0.930952	0.0234624	0.0337171	0.00650247
Atp5s	7.24835	0.127764	0.663991	-1.19938	0.0189027	0.0166642	0.0076716
Gpnmb	7.24494	2.76981	-0.588504	3.13804	0.100298	0.000813688	1e-07
Blk	7.24205	-6.21546	-0.408462	0.549496	8.82344e-05	0.180497	0.106074
Rptor	7.23885	-0.531415	0.0841687	0.981642	0.0266092	1e-07	0.00592639
Foxp4	7.23664	-0.846302	-0.526668	1.02374	0.252698	1e-07	0.000528001
Plekhm2	7.23362	-1.60796	0.177061	0.695508	0.0210921	1e-07	0.00712375
Hdac5	7.23083	-0.081445	0.640594	0.370789	0.000289266	1e-07	0.0700685
Myo18b	7.22776	3.24373	0.127564	-1.03518	0.0665624	1e-07	0.00266581
BC021614	7.22509	-3.0396	-0.79771	0.871656	0.0488421	0.0244002	0.003579
Dbn1	7.22251	-3.58017	-0.437649	0.891854	0.105987	0.00414695	0.00164372
Mocs2	7.21925	-0.787358	-1.49801	0.49776	0.0169278	0.153338	0.00845278
Klf15	7.21659	-0.284876	-0.358119	0.851405	0.007198	0.000326408	0.0149496
Efnb1	7.21374	-4.11863	0.267758	0.501423	0.00188632	0.00896849	0.0315641
I1C0022H11Rik	7.21006			-1.70289			2.44105e-05
Agap3	7.20727	-0.427611	-0.303039	0.606319	0.039286	1e-07	0.0044367
Pi16	7.20482		0.524679	-1.2265		0.00414185	2.45288e-05
Rassf8	7.20201	3.51286	0.458777	-1.15027	0.0522494	0.0470628	0.00344742
Cnot3	7.19918	-0.437063	0.915048	0.841806	0.0339678	0.818674	0.00506053
Grb10	7.1966	-0.0551914	0.751142	0.62845	0.0196642	1e-07	0.00779755
Cct5	7.1937	-0.19877	-0.215505	0.4131	0.000903123	0.493247	0.0451658
Ogfod2	7.19063	-0.0441328	0.243755	0.856237	0.0221224	0.0410308	0.00713935
H2afz	7.18768	-0.340072	0.597847	0.39818	0.000877618	0.0947374	0.0457934
Neb	7.18492	0.571368	0.116675	3.10815	0.351809	1e-07	1.32972e-06
Mb	7.18255	0.480652	1.03239	2.0929	0.801486	0.188514	1.17659e-05
Nt5c	7.17969	-0.237219	-2.11383	0.787596	0.188606	0.279744	0.00085173
Iqck	7.17695	0.236998	0.158477	-0.77898	0.0236521	1e-07	0.0068769
Cds1	7.17437	-0.135505	0.509497	0.561003	0.00190984	1e-07	0.0323269
Jkamp	7.17191	-0.570173	-0.603298	0.593609	0.00302454	0.307962	0.025642
Acer2	7.16917	-0.568827	0.0797513	0.652966	0.00102787	0.161498	0.0435236
Gramd1a	7.16623	-0.80118	0.511416	0.470799	0.00220418	1e-07	0.0303765
Gatad2b	7.16331	-2.71482	0.278121	0.80309	0.068916	0.145581	0.00276079
Fbxo9	7.16059	-2.92785	0.93565	0.551774	0.0165217	0.000644591	0.00912366
Dkk3	7.1577	2.2413	0.165429	-0.396688	0.000230351	1e-07	0.0802669
Sertad1	7.15483	-0.18155	0.354055	0.536137	0.00337212	0.570651	0.0244456
Pgs1	7.15258	-0.76242	-0.425331	0.776936	0.0591649	1e-07	0.00322938
Dnmt1	7.14957	2.02376	0.197854	-0.735459	0.00977501	1e-07	0.0131255
1810022K09Rik	7.14722	-1.06963		0.687631	0.0401866		0.00458397
Tctex1d4	7.14484	-0.795221	1.24691	1.09278	0.592839	0.0882922	0.000119988
Cep192	7.14247	0.699466	0.3122	-0.863449	0.00280067	0.985376	0.0271183
Ccdc157	7.14001	0.305402	-0.0852311	-0.550127	0.00497903	0.978777	0.0199872
Cdc40	7.13756	0.516245	0.119887	-1.51812	0.0398153	0.0422184	0.00468489
Atp11a	7.1348	-0.70593	-1.03739	0.940258	0.642644	1e-07	0.00010093
Napsa	7.13246	-1.70831	0.597328	0.995837	0.227769	0.0191211	0.000692171
Kcnq2	7.12989	1.43929	0.129719	-1.28026	0.0014183	1e-07	0.0385402
Zscan12	7.12694	-0.791411	0.265191	0.755875	0.0114498	0.889086	0.0120683
Tbc1d5	7.12454	-0.267469	0.257211	0.5536	0.00035676	1e-07	0.0694992
Galp	7.12197		-0.560128	-1.59316		0.617246	2.74587e-05
Mynn	7.11883	-5.80919	0.466619	0.90784	0.00196445	0.950374	0.0332681
Dad1	7.11582	-3.99852	-0.734316	0.61027	0.0503837	0.336818	0.00388021
Nubpl	7.11332	0.386539	-1.02374	-0.925671	0.0242268	1e-07	0.00715083
Tipin	7.11003	0.864553	1.5044	-0.701172	0.00183576	0.0319886	0.0344448
Zfp3	7.10759	1.6709	0.361183	-0.911097	0.0061274	0.0159618	0.0180949
Rbm25	7.10502	-0.137923	-2.93367	1.03353	0.234334	0.00639342	0.000679336
Nalcn	7.10253	11.9453	-0.962498	-0.581784	5.35521e-05	0.00804889	0.134256
March5	7.09979	-0.030585	-0.576425	0.914953	0.0831671	0.00014678	0.00241247
Baz1a	7.09707	-0.70333	0.553949	0.961619	0.0227576	0.0336509	0.00757456
Sik3	7.09441	-0.468375	0.165807	0.622467	0.00105711	1e-07	0.045056
Irf7	7.0918	-0.41601	0.812005	1.09649	0.603873	0.0832168	0.00012506
Fxyd5	7.08926	-4.51683	-0.347035	0.607869	0.0109184	0.320347	0.0129577
Abca8b	7.08655	-0.225037	-1.2091	0.524759	0.00164121	0.518973	0.0374362
Polr1a	7.0837	0.177495	-0.0194795	-1.12831	0.295395	1e-07	0.000500197
Wdr45	7.08147	-8.22814	-0.7425	0.508259	0.000599151	0.515963	0.0589127
Gm10845	7.07883	7.13403	3.58104	-0.851148	0.045884	0.00630756	0.00443776
4930511M06Rik	7.07667	4.19133	-4.33828	-0.804808	0.00836319	0.156015	0.0156021
C1qc	7.07393		-2.43536	1.14816		0.379107	2.97342e-05
Thsd7b	7.07117	1.31044	-0.726849	-1.161	0.0398937	1e-07	0.00503304
Mbd1	7.06847	-0.077888	-0.60295	0.968131	0.0942178	3.94668e-06	0.00223568
Wtap	7.06602	-0.128246	1.1496	0.636475	0.00197344	0.932242	0.0349351
Dsg2	7.06307	1.46346	0.24548	-0.767164	0.00560136	0.127779	0.020184
Myom1	7.06074	1.10731	0.00632915	1.80681	0.681225	1e-07	8.86668e-06
Psmd7	7.05846	-0.27086	-0.336415	0.613136	0.0083291	0.0567393	0.0159452
Pde4a	7.05583	-0.133188	0.67183	0.899295	0.0239869	1e-07	0.00772341
Styx	7.05337	-0.385775	0.765687	0.715944	0.0319559	0.0192057	0.00617071
Foxo3	7.05064	0.268034	-0.0415997	-0.640503	0.000115016	1e-07	0.11072
Got1	7.04807	-0.610727	-0.870484	0.892104	0.172852	0.549605	0.00112534
Atp9a	7.0457	3.02083	0.178854	-1.04889	0.0346453	1e-07	0.00582398
Tpst2	7.04278	-0.255854	0.800885	0.582645	0.00218799	1e-07	0.0337581
Osgin1	7.04062	-2.37623	1.06675	0.410732	0.000257536	0.00373151	0.0839599
9930014A18Rik	7.03814	2.82198	-1.10507	-0.997091	0.0617428	0.010114	0.00353079
Gm13152	7.03543	4.77665	-2.96486	-2.24656	0.0337863	0.00283038	0.00600903
Gm1420	7.03257			1.17376			3.15073e-05
Slc39a4	7.03048	-1.50384	0.375838	0.446545	0.00487494	0.433169	0.0223279
Ap1g1	7.02773	0.371012	-0.984538	-0.695141	0.017048	0.0730115	0.0101525
Gm11346	7.02536	1.07682	-0.806978	-0.669519	0.00943876	0.152785	0.0151067
Gtpbp2	7.02239	-0.576893	-1.3576	0.979631	0.0968017	0.000559945	0.0022647
Wdr44	7.01967	-2.66059	2.16239	0.643979	0.0161762	0.00624897	0.0105617
Serpinh1	7.01716	-0.8807	-1.13392	0.482407	0.0113317	0.000723862	0.0134537
Pllp	7.01484	-1.48537	-1.04557	0.594496	0.00359725	0.000289388	0.0265423
Amz1	7.01261	0.548403	-0.383369	-1.184	0.00413006	0.727541	0.0246511
2610528J11Rik	7.01001	6.58849	-3.48199	-0.319949	0.000100837	0.0100283	0.117317
Mfsd8	7.00787	1.795	-0.367173	-0.301115	7.54657e-05	0.00122695	0.129122
Vav1	7.00532	-2.16447	0.489686	0.841745	0.0563598	1e-07	0.00392505
St6galnac4	7.00303	1.50429	0.808056	-0.686403	0.0510582	0.00218189	0.0042957
Fam109a	7.00032	-0.124121	0.322472	0.721269	0.109489	0.0502823	0.00201029
Tpr	6.99768	-0.0826782	0.773766	0.534012	0.0054897	0.0172365	0.0212459
Igbp1	6.99535	-4.80325	1.43781	0.480366	0.00681404	0.216642	0.0190316
Tox	6.99325	0.793647	0.192866	-0.980426	0.0250042	1e-07	0.00797579
Bfar	6.9906	-0.642668	0.419889	0.806065	0.218979	0.135291	0.000878591
Pnmal1	6.98768	8.69431	-1.94107	-0.555864	0.00366714	0.621235	0.0272222
Eif2ak3	6.98516	-0.58014	0.776956	0.533147	0.0189657	1e-07	0.00989307
Fhl1	6.98299	-3.8264	0.996211	0.388552	0.000187357	0.547208	0.0983886
Ankmy2	6.9805	-0.719881	0.595078	0.687928	0.00655587	0.0108524	0.0198568
Ccr7	6.97851	-1.69757	-0.182106	0.735593	0.0086309	0.000654118	0.0169407
Jak3	6.97606	-2.13534	1.81638	0.809071	0.0554785	1e-07	0.00421119
Pcdh8	6.9733	0.553917	0.196113	-0.911991	0.000874865	1.90216e-06	0.0548951
Neil1	6.97073	-5.72908	-0.181338	0.735387	0.0216785	0.165065	0.00913404
Arpc3	6.96813	-0.0583832	-0.89177	0.870996	0.325599	0.00256375	0.000497558
H2afv	6.96584	-0.487956	-0.3724	0.684597	0.0493312	0.11198	0.00471316
Spock2	6.96352	2.2446	0.495445	-0.64956	0.0489521	0.0784372	0.00474746
Robo3	6.96066	0.368915	-0.385704	-2.099	0.422517	0.246226	0.00031627
Setd1b	6.95849	-0.0580305	-0.192945	0.876368	0.049389	1e-07	0.00472084
Cox5b	6.95604	-0.24917	1.36634	0.951522	0.36097	0.0104653	0.000423269
Mrpl3	6.95378	-0.0410835	0.847643	0.498028	0.00318201	0.13013	0.0302782
Srp14	6.95162	-0.276696	1.11161	0.524132	0.0214179	0.0192043	0.00936186
BC031181	6.94905	-0.356232	0.263463	0.604159	0.013401	0.939699	0.0131001
Cib1	6.94633	-0.0523009	-1.27035	0.784126	0.255426	0.0049916	0.000751468
Exosc2	6.94418	-0.682279	1.81171	0.506774	0.00111554	0.0676779	0.0507136
Wdr31	6.94152	0.205806	-1.50458	-1.36909	0.0897375	0.506707	0.00274315
Fam69b	6.93887	-0.0551605	-0.389513	1.22989	0.0668872	0.929698	0.00368295
Foxn1	6.93636	3.42141	-0.474286	-0.618373	0.000246374	1e-07	0.0927013
Kncn	6.93412	4.42716	0.893528	-1.31615	0.0387025	0.92424	0.00601554
Srgap2	6.93116	0.884387	-0.230007	-0.540687	0.00690337	1e-07	0.0201188
Isg15	6.92867		-2.25246	1.11603		0.29578	3.71038e-05
Trim35	6.92639	-2.38291	0.935624	0.582993	0.00104416	0.092122	0.0524841
Rpl41	6.92428	-0.400162	-0.302337	0.822346	0.128459	3.70528e-05	0.00187228
Ptpn9	6.9217	-0.690612	0.110224	0.718593	0.00981311	0.0247557	0.0163459
Hmox1	6.91912	-0.42143	-0.554559	0.281336	0.000164902	0.00263702	0.107189
Rnf40	6.91697	-0.675794	-0.651772	0.490283	0.00903987	0.000797442	0.0172442
Tuba4a	6.91454	-0.773507	-1.91385	0.673219	0.00798637	0.000184618	0.0186358
Etv1	6.91158	1.3986	-0.334537	-0.794839	0.00238547	0.032887	0.036334
Lef1	6.90904	0.471857	-0.290392	-1.53511	0.0783143	1e-07	0.0032375
Npnt	6.90609	0.484414	0.593696	-0.619289	0.0170744	1e-07	0.0114797
Trpv3	6.90355	0.953103	0.251409	-1.05595	0.00474303	0.0527441	0.0254717
Gja5	6.9009	-0.233731	1.04092	0.61679	0.00106414	0.767681	0.0536573
Lipc	6.8988	6.01937	-0.0661867	-0.658647	0.000783967	1e-07	0.0612314
Zfp410	6.89646	1.23244	1.67911	-0.786049	0.0464254	0.000435168	0.0053892
Ephb3	6.89427	-0.440995	-0.530832	0.781873	0.0443231	1e-07	0.00563546
Fuca1	6.8922	-0.749841	0.633992	0.521634	0.0126922	0.845686	0.0144753
Plk3	6.89029	-0.279044	-0.915135	0.963125	0.0358735	0.0224235	0.00678054
Xpo1	6.88799	-0.123624	-0.747162	0.726841	0.0441364	0.00646559	0.00570529
Slc44a2	6.88626	0.579892	-0.121785	-0.401013	0.0024617	0.00604312	0.0370779
3110082J24Rik	6.88401	0.640792	2.39926	-1.04951	0.0360397	0.0100077	0.00682676
Zfp820	6.88142	1.39529	0.944034	-1.12295	0.00598129	0.00259058	0.0232025
Acta1	6.8793	0.381225	-0.59057	4.29288	0.0761776	0.0134022	1.26654e-07
Hdgf	6.87677	-0.641545	-1.15945	0.433199	0.00281892	0.116263	0.0348421
Kif3a	6.8745	-0.0285584	0.074826	0.60408	0.0004152	0.143962	0.0805842
Trpc3	6.87222	-1.06539	-0.285675	1.08321	0.0467111	1e-07	0.00554416
Ecm1	6.86991	-3.88655	0.494542	0.542563	0.0149126	0.0012464	0.0132783
Igl-V1	6.86786			2.01694			4.1523e-05
Ndst1	6.86556	1.54006	0.366505	-0.752717	0.119178	1e-07	0.00221481
March2	6.86305	-0.0765819	-1.131	0.490201	0.0101414	0.999721	0.0170999
Rai14	6.86073	-0.0188377	-0.542668	0.668781	0.0207099	1e-07	0.0106023
Muc19	6.8586	1.06294	-0.379014	-0.848144	0.0351767	0.693952	0.00710513
Lrit3	6.85664	1.49388	1.72354	-1.5759	0.191676	0.0494839	0.00125762
Fbxo6	6.85468	-2.08161	0.917455	0.474813	0.00354539	0.534026	0.0314787
Med30	6.8526	-0.377833	0.492082	0.600897	0.00843445	0.00614238	0.0193634
Slmo1	6.8501	0.157853	-0.545198	-1.72048	0.0797604	0.0806625	0.00342794
Med6	6.84803	-0.745303	0.267704	0.629845	0.0138524	0.00050841	0.0141481
Rasl11b	6.84585	-0.474463	-0.696752	0.522819	0.0115227	0.00258884	0.0160696
Wars	6.84322	-0.85933	0.596368	0.573931	0.0122646	1e-07	0.0155186
Lrrc56	6.84069	-0.615159	1.27172	0.730096	0.0123509	0.950278	0.0155025
Ttc32	6.83861	-0.168312	-0.201887	1.15298	0.068174	1.64116e-06	0.00408542
Zfp185	6.83648	-7.57434	0.733372	0.289453	5.16132e-06	0.783442	0.294582
Tnrc18	6.83403	-0.234322	-0.200354	0.471605	0.000496545	1e-07	0.0775978
Ap1b1	6.83165	-0.307627	-0.474173	0.561261	0.0142257	1e-07	0.0142115
Elane	6.82962	0.836367	1.79338	-0.757875	0.0182372	0.423776	0.0121194
Rassf3	6.82734	0.156209	-1.12351	-0.625164	0.0298551	1e-07	0.00848316
Tcirg1	6.82503	-0.116638	0.134252	0.850781	0.618221	0.0162731	0.000178782
Synrg	6.82269	-1.44542	0.346524	0.347216	0.00036126	0.0859482	0.0889239
Nfkbib	6.82085	-2.07871	-0.585908	0.629685	0.071667	0.0175894	0.00403614
Sspo	6.81863	3.17133	0.0381518	-1.3216	0.0371115	1e-07	0.007243
Hist3h2a	6.81659	-0.18843	0.180927	0.530473	0.0138592	0.0032812	0.0149184
Ptpro	6.81464	2.82554	0.260599	-1.29742	0.175754	1e-07	0.00151275
Tex2	6.81247	0.150088	0.263276	-0.679478	0.0668601	1e-07	0.00433108
Polr2i	6.80998	-0.25616	0.859087	0.830468	0.166335	0.0194176	0.00162349
Gja4	6.80742	-0.158066	-2.22092	0.769383	0.0288233	0.000336887	0.00890258
Rgs4	6.80528	0.857864	-0.154894	-0.917415	0.355253	0.662301	0.000548502
Akr1b3	6.80291	-0.700405	-0.552271	0.609698	0.0200138	2.33636e-05	0.0116901
Scamp3	6.80052	-0.908956	0.305102	0.364604	0.000307997	0.458943	0.0958167
Cd5	6.79821	-5.6715	0.555307	0.659493	0.00912326	0.0178739	0.0196797
Stmn2	6.79551	-1.76005	-0.195786	0.575999	0.0264634	0.0111574	0.00961182
Acsf3	6.79299	1.62495	0.347302	-1.15238	0.0757236	1e-07	0.00392063
Romo1	6.79039	-0.268181	0.326464	0.586823	0.043172	0.336049	0.00652045
Pfdn1	6.78824	-0.882896	0.556927	0.681052	0.00696445	0.0231075	0.0232789
Cbx2	6.78592	0.983364	0.702087	-0.476548	0.000337533	0.0242193	0.0935018
Gyltl1b	6.78371	-1.80754	0.358981	0.730027	0.0348095	0.687001	0.00781996
G6pdx	6.78112	-5.74346	-4.10707	0.62127	0.0101033	0.00083406	0.0187962
Cxcl12	6.77883	-1.96147	0.462457	0.581111	0.00908914	0.0238337	0.0201466
Samhd1	6.77674	-0.583086	0.15452	0.755829	0.0679079	0.0794155	0.00443299
Tmcc1	6.77427	-2.74989	0.265449	0.513931	0.00388352	0.00250052	0.0326124
Tulp4	6.77198	0.302693	-0.800127	-0.692326	0.124284	1e-07	0.00239028
Ism1	6.76967	-0.0724426	0.877493	0.475788	0.0158724	0.516868	0.0141513
Cd74	6.76757	-3.07485	-2.59382	0.891817	0.228731	0.000553381	0.00112279
Ndufa11	6.76543	-0.101817	0.578133	0.775061	0.0613672	0.197432	0.00493379
Ltv1	6.76295	-0.186758	-0.690602	0.920134	0.02605	0.0108473	0.0100445
Pgap2	6.7607	-0.639736	1.491	0.722096	0.0258655	0.00205534	0.0101131
Rarb	6.75832		0.325161	-1.58118		1e-07	4.96778e-05
Cxcr4	6.75569	2.13394	4.17978	-0.309658	0.000233345	4.02483e-07	0.108858
Ppfia4	6.75338	-0.82744	0.572865	0.745407	0.0696929	1e-07	0.00441339
Trpm4	6.75112	-0.0610451	0.0737766	0.971592	0.128702	1e-07	0.002341
Arhgef1	6.74884	-0.343567	-0.112107	0.342292	0.00104957	0.0215246	0.0613194
Fam65a	6.74685	-0.568068	-0.148219	0.535185	0.0148146	0.119699	0.015061
Rab4b	6.74481	-0.0444818	-0.687006	0.422397	0.00234098	0.0010131	0.042728
Ruvbl1	6.74245	-0.905108	-0.339165	0.508715	0.0019483	0.0293733	0.046695
C77370	6.74	-2.55298	-0.579862	0.57281	0.0068265	4.86601e-05	0.0245236
Arf3	6.7378	0.34402	0.222958	-0.355864	0.000511449	0.00268962	0.0826286
Iqsec1	6.73535	3.52458	0.78293	-0.923114	0.00337748	1e-07	0.035944
Cars2	6.73346	-0.166174	-0.997139	0.892361	0.0311189	1e-07	0.00898717
Ifitm1	6.73144	-3.22083	2.27667	0.696774	0.231806	0.276454	0.00114498
Tsc1	6.72907	0.50523	0.0515251	-0.826489	0.0186182	0.914998	0.0131292
Lrrc51	6.72681	-0.577083	0.748551	0.831308	0.113826	0.0721447	0.00276573
Gnao1	6.7248	0.162935	-0.357142	-0.765942	0.012735	1e-07	0.0170899
Usp33	6.72261	0.385767	0.0902846	-0.934848	0.00190962	0.898441	0.0482135
Pycr2	6.72023	-0.754072	-0.852651	0.730944	0.0215602	0.00462713	0.0120929
Rtel1	6.71772	-0.463178	0.242881	0.662667	0.0216186	0.908139	0.0120751
Cpt2	6.71522	-0.407465	0.870164	1.05196	0.0838225	0.189497	0.00387014
Phip	6.71306	-0.310875	0.130718	0.504812	0.00504047	0.854516	0.030026
Ttc13	6.71076	-0.0914892	0.0175522	0.714256	0.0124167	1e-07	0.0177045
Myh7b	6.70841	5.32666	0.0109387	-1.26707	0.0175789	1e-07	0.0140852
1700096J18Rik	6.70603	8.47906	-0.266411	-1.31813	0.00860231	0.000114222	0.0222738
Csnk2a1	6.7039	-0.380868	0.505433	0.988909	0.34629	0.972549	0.000653375
Itgb1bp1	6.70168	-0.418414	-0.465032	0.638055	0.0500004	0.892169	0.00637805
Stat4	6.69967	1.3637	0.817393	-1.13988	0.0108363	1e-07	0.0195674
Ndufs3	6.69716	-0.00384704	1.38215	1.18146	0.508887	0.222079	0.000327558
Abcg2	6.6949	-5.80053	1.07289	0.62997	0.00168466	0.000670544	0.0525156
1700013F07Rik	6.69257	-0.236231	-1.2028	0.646681	0.0135592	0.270767	0.0169924
AI661453	6.69065	1.20309	0.56327	-0.388602	0.000443864	1e-07	0.091332
Cxcl10	6.68865	-2.97833	1.18555	0.836957	0.0667165	0.016949	0.0050289
Acaa2	6.68644	-0.0505687	-0.751906	0.91027	0.0913296	0.126633	0.0037088
Dmwd	6.68428	-1.29215	0.00638992	1.09078	0.760207	0.893112	0.000131362
Fbxo45	6.68222	-0.265515	1.97558	0.591185	0.00322535	0.0198968	0.0390965
Dnase1l1	6.68053	-1.20072	-2.7747	0.601947	0.0316482	0.255686	0.00956845
Lypd3	6.67852	2.86545	-0.225944	-0.741896	0.00531957	0.0231632	0.0305219
Abhd14a	6.67649	0.766656	0.872882	-1.57468	0.0894677	0.0983338	0.00388379
Arhgef15	6.67463	-0.0840935	0.145159	0.47754	0.00347369	0.00190322	0.0384095
Slain1	6.6723	-1.76456	-0.290077	0.719562	0.000823035	1e-07	0.0736895
Casq1	6.67022	2.02122	0.388077	1.86298	0.698325	0.13012	1.9046e-05
2610306M01Rik	6.66836	0.543898	-0.357801	-0.869855	0.0626858	0.0408684	0.0054976
Trappc2	6.66632	-4.36174	6.96466	0.364699	0.000602156	0.0395342	0.08389
Fuk	6.66424	-2.89855	-0.393856	0.714995	0.00637149	0.662233	0.0281203
Sod2	6.66229	-1.20838	-2.6112	0.515852	0.00264928	0.0259705	0.0443868
Eif4ebp1	6.66004	-0.977611	-0.0450087	0.531604	0.0197185	0.438547	0.0139414
Adamts2	6.65807	0.454411	0.000884419	-0.657297	0.00064258	1e-07	0.0823739
Rufy1	6.65571	-5.24259	-0.0240823	0.262102	5.56951e-05	0.157524	0.185201
Imp3	6.65355	-0.881206	-0.309624	0.680489	0.175428	0.901818	0.00188283
1700019D03Rik	6.65121	1.0449	0.04715	-1.21739	0.0451471	0.832262	0.00749114
Rps6ka4	6.64918	-0.343136	0.209626	0.634172	0.0130013	0.00926122	0.0186579
Gpr137b	6.64695	-0.00364879	1.08676	0.884975	0.0339775	0.0066855	0.00948523
Rnf111	6.6447	-0.239467	-1.02717	0.703055	0.025589	0.0209209	0.0117857
Fam164b	6.64287			-1.9271			6.18093e-05
Zfp207	6.64075	-0.572956	0.233468	0.785948	0.118507	0.643249	0.00302661
Gm11564	6.63889		0.74996	-1.70482		0.00277654	6.22349e-05
Dusp2	6.63637	1.62444	-1.32127	-0.607626	0.0164866	0.104365	0.0161924
Srf	6.63449	-0.096021	0.124661	1.03232	0.203826	0.999362	0.00160468
Ahcyl1	6.63219	1.1894	0.447317	-0.43057	0.00448834	0.828082	0.0350592
Atp7a	6.63015	-1.95394	1.55371	0.87074	0.153481	0.0501671	0.00228922
Garnl3	6.6281	-2.94461	0.861382	0.45034	0.00157316	1e-07	0.0582328
Prkd3	6.62608	0.749945	0.20135	-0.576513	0.00292831	0.0010352	0.043636
Dpp9	6.62416	-0.228913	-0.707643	0.555146	0.016338	1e-07	0.0164227
Ngf	6.622	0.650064	-0.0190248	-0.971564	0.0484386	0.271555	0.00728116
Tbc1d1	6.62005	0.622233	-0.475885	-0.444659	0.00245594	1e-07	0.0477843
Prkcb	6.61756	-0.505147	-0.0464776	0.953081	0.241742	1e-07	0.00129208
Tat	6.61536	0.40676	-1.21223	-1.10925	0.734114	0.0839629	0.000162334
Slc11a1	6.61321	-5.28017	-0.0201827	1.04269	0.0369106	0.00180029	0.00916541
Arf2	6.61122	0.595238	-0.306041	-1.83924	0.150686	0.232551	0.00237643
A1bg	6.60899	5.06432	-0.899657	-1.1092	0.0507704	0.000131678	0.00706428
Tmc6	6.6066	-0.164587	-0.153803	0.558049	0.072242	0.0149278	0.00515981
Zbtb42	6.60456	-0.108849	-0.455093	0.609326	0.00839191	0.0454207	0.0252326
Gm4137	6.6025			-1.27718			6.4751e-05
Pabpc1l	6.60048	3.61189	-0.294337	-0.726987	0.0191408	0.881408	0.0150011
Rdh16	6.59832	1.50551	-0.194711	-1.09934	0.081316	0.130573	0.00463132
Usp2	6.59625	-0.0509325	0.488943	0.774105	0.00115762	0.284591	0.0676256
Cdan1	6.59436	-0.449618	0.464796	0.934708	0.0553546	0.844949	0.00661306
Luc7l2	6.59215	-0.149603	-0.425244	0.608132	0.0248336	0.0499866	0.012526
Plscr4	6.5901	-0.0538184	2.66122	0.760729	0.0124611	0.0154591	0.0199693
Lpar5	6.58816	1.03639	-0.214701	-0.820214	0.0639961	0.000162183	0.00583295
C330024D21Rik	6.58616	0.698338	-2.17948	-1.59784	0.0715542	0.647437	0.00527145
Tmem181d-ps	6.58398			-1.33356			6.57408e-05
Capn1	6.58194	-0.432593	-0.615953	0.59705	0.0382291	0.59962	0.00909733
S100a14	6.58011	-1.07414	-0.504623	0.436679	0.00126336	0.267619	0.0659749
Ifrd2	6.57807	-0.0806981	-1.5438	0.799933	0.0635374	0.0372923	0.00594819
Prpf39	6.57596	-0.775957	4.03431	0.693433	0.00639015	0.0168306	0.0300689
AW209491	6.57387	-0.243059	-0.919173	0.720812	0.0987354	0.0438669	0.00390002
Lrrc45	6.5718	-0.422112	-0.457476	0.684856	0.027739	0.228697	0.0117586
Oxct1	6.56943	-1.25294	0.538858	0.707148	0.0299281	1e-07	0.0111419
Lrrfip1	6.56741	-0.796699	0.184624	0.756702	0.0261786	1e-07	0.0123399
Slc22a15	6.56571	0.43198	-0.326122	-0.595614	0.0332458	1e-07	0.0103557
A430078G23Rik	6.56389	3.80757	1.15372	-1.24572	0.0230318	0.992525	0.0136137
Krt7	6.56175	-6.64591	0.840643	0.195651	1.02412e-05	4.49323e-05	0.298038
Opa3	6.5599	-0.753699	0.682241	0.599738	0.0309568	0.86634	0.0110086
Rps3	6.5581	-0.998761	-0.541956	0.448175	0.00571028	0.0905629	0.0325748
Impact	6.55607	-0.00263797	1.63079	0.838235	0.194563	1e-07	0.00185569
Rab7	6.55422	0.507816	0.873774	-1.33639	0.206918	0.21172	0.00171715
Trip10	6.55247	-0.0323967	0.0352149	0.548476	0.0196295	0.727187	0.0155309
Mapre2	6.55015	-0.444788	0.290971	1.00182	0.213986	1e-07	0.00165044
Kcne2	6.54812	-1.89709	2.4797	0.706733	0.0197294	0.0180901	0.0155523
Gm5222	6.54586			2.03258			7.08157e-05
Rpl22l1	6.54344	-0.00166073	0.391743	0.936448	0.979256	0.558128	7.65952e-05
Slc7a6os	6.54122	-0.312686	-1.29554	0.581556	0.0148487	0.00121489	0.0188995
Etfb	6.53951	-0.347521	0.361705	0.589816	0.126141	0.344745	0.00317437
Prickle1	6.53749	0.172177	0.0307425	-1.02723	0.0989996	1e-07	0.00411775
Mrpl12	6.53532	-0.331447	-0.103334	1.02273	0.584454	0.977822	0.000314265
Dpm2	6.53349	-0.352651	-0.798341	0.841892	0.0946051	0.0146746	0.00432768
Fxr2	6.53137	-0.409171	-0.3652	0.407773	0.000827124	0.948823	0.0823711
Cyp26b1	6.52934	0.923963	-0.541111	-0.854413	0.0164901	1e-07	0.0179308
Mrpl2	6.52736	-0.0903999	0.0762375	0.760309	0.0664923	0.00834047	0.00610397
Hcfc1	6.52508	-5.2647	0.0183204	0.346304	0.000104878	0.999684	0.168029
Rnasek	6.52304	-0.843923	1.98786	0.688169	0.114721	0.000303908	0.00359056
Efna3	6.52122	0.360544	-0.0302031	-0.742197	0.0259978	0.00624088	0.0131693
Xrcc6	6.51919	-0.102391	0.416582	1.15893	0.787548	0.14919	0.000155426
Glrx3	6.51724	-0.607932	0.710502	0.667009	0.106527	0.620784	0.00390999
Pfkp	6.51538	0.438843	-0.934868	-0.491465	0.00703239	1e-07	0.0305785
Anp32a	6.51324	-0.414282	-0.127444	0.542861	0.0125663	1e-07	0.0217723
Gfm1	6.51121	-0.577432	0.110121	0.495772	0.00817651	0.644241	0.0282917
Ambp	6.5094	3.68184	0.14775	-1.00105	0.130853	0.0030088	0.00319179
Ggt5	6.50757	-0.286756	-1.0159	1.24726	0.999051	0.000696226	7.65804e-05
Isyna1	6.50567	-1.87113	-0.810482	0.907604	0.192393	0.00247576	0.0020262
Mgrn1	6.50365	-1.79677	-0.577145	0.462659	0.0189484	1e-07	0.016849
Ppapdc1b	6.50193			1.20197			7.70631e-05
Il10rb	6.49995	-0.293234	-0.621322	1.23046	0.182917	0.0703327	0.00217443
Gpx3	6.49778	-0.329412	0.659249	0.64133	0.0648014	0.00456079	0.00648823
Xdh	6.49577	2.33868	-0.55914	-0.61927	0.0485035	0.0106831	0.00834719
Atf2	6.4938	-0.218145	-0.301484	0.70144	0.00253498	0.222361	0.0524276
Manbal	6.49193	-2.1012	0.469977	0.742536	0.112774	0.167254	0.00380557
Mccc2	6.48997	-0.416423	-0.52876	0.626789	0.00467555	1e-07	0.039392
Pabpc4	6.48804	-1.66188	0.21406	0.534675	0.00427329	0.00884947	0.0412611
5133400G04Rik	6.48585			0.968928			7.95984e-05
Matn4	6.48365	-3.05846	1.2308	0.897303	0.425829	0.0307697	0.000639807
Agbl5	6.48175	0.558344	1.00968	-1.3634	0.0610635	0.00416911	0.00703112
Reep2	6.47956	0.0416778	-1.92118	-0.659748	0.00249329	0.000328089	0.0540091
Cd160	6.47755	0.910703	1.09825	-0.9394	0.00790728	0.00378002	0.0298469
Zfp639	6.47587	-2.03417	0.54139	0.596417	0.00086435	0.487115	0.0851765
Kcnj6	6.47398	0.969259	-0.545312	-1.09998	0.034791	1e-07	0.0112866
Mat2a	6.47184	-0.0941566	0.503524	0.567148	0.00750723	0.552856	0.0311312
E130012A19Rik	6.46979	-0.975507	1.10759	0.731432	0.0374309	0.00249893	0.0107655
Thsd7a	6.46797	0.708406	-0.936625	-0.704478	0.0423774	1e-07	0.00976576
Cmtm3	6.46597	-1.65692	0.0351535	0.666384	0.166661	0.522395	0.00259065
Hspbp1	6.46379	-0.462572	-0.0130326	0.913702	0.0685788	0.471222	0.00653654
Gtf2h2	6.46199	-6.17583	0.33093	0.636586	0.00332947	0.997841	0.0481054
Smpd3	6.46057	-1.25605	-0.142899	0.765797	0.0189116	1e-07	0.0178682
9530058B02Rik	6.4586			1.11288			8.39441e-05
4933431E20Rik	6.45678	3.26863	-0.0621749	-1.07007	0.121458	0.00390658	0.00373452
Hint2	6.45471	-0.455463	0.772003	0.894044	0.289316	0.246623	0.00125623
Leprotl1	6.45297	-1.88858	-0.563239	0.618677	0.00469768	0.388805	0.0406824
Dock8	6.45099	0.123335	0.549732	-0.400749	0.000209055	1e-07	0.144684
Vprbp	6.4492	2.6923	0.198599	-0.357394	0.00127856	0.927248	0.0745964
Snrpd1	6.44742	0.176284	-0.206891	1.13747	0.60041	0.00139196	1.87529e-05
S100a1	6.44552	-0.867518	-1.67017	0.874018	0.307251	0.289544	0.00115938
Gsn	6.44364	-0.687891	0.0332962	0.230359	3.114e-05	1e-07	0.249071
Lmbr1	6.44172	0.220398	0.411245	-0.639936	0.00124462	0.0327084	0.0755808
Prrg2	6.43978	-1.80584	-0.434918	0.697663	0.0602177	0.177533	0.00746404
Itga2b	6.43781	6.95531	0.99615	-1.57976	0.0510259	0.00205375	0.00861987
Zfp78	6.43614	0.687627	-0.48545	-0.655907	0.00444695	0.00217805	0.042503
Snx20	6.43415	-5.08314	0.440994	0.940075	0.00759953	0.000112251	0.0321392
Gale	6.43196	-0.0962896	0.13399	0.631286	0.100319	0.00778976	0.00470842
Asap2	6.43037	-0.193781	-0.171932	0.741523	0.141363	1e-07	0.00327113
Cyp2e1	6.42852	8.30952	-2.40859	-0.670082	0.00944107	0.00473123	0.0285176
Ubash3b	6.4266	-1.77158	-0.252159	0.550134	0.00321304	1e-07	0.050576
D830025C05Rik	6.42424			1.27202			8.88338e-05
Tmem120a	6.42206	-0.347869	-0.758256	0.935758	0.033445	0.0650196	0.0123777
Tmem129	6.42026	-0.115058	-1.42023	0.554821	0.0114797	0.00382466	0.0255198
Gm10284	6.41832			1.044			8.90675e-05
Sema3a	6.41652	0.110385	-0.690508	-0.71233	0.13024	0.922453	0.00362335
Ehmt2	6.41452	-1.35411	0.37344	0.612636	0.0399946	0.104587	0.0108186
Stx4a	6.41221	-1.43279	-0.609939	0.398174	0.00675044	0.997884	0.0347457
Fbxw11	6.41044	-0.0720057	-0.734297	0.48776	0.00221858	1e-07	0.060484
Sltm	6.4087	-0.30989	0.488728	0.752015	0.10316	0.994704	0.00465549
Slc25a17	6.40685	-1.00563	-0.208828	0.380436	0.000686348	0.00221969	0.0983087
Zc3h7a	6.40523	-0.0159216	0.586776	0.715441	0.154037	0.880338	0.00301958
1810035L17Rik	6.4036			0.932624			9.02345e-05
Nt5dc3	6.40187	-2.01638	-0.361641	0.48244	0.000213977	1e-07	0.147904
Fbxo28	6.40021	-11.4375	-0.137848	0.449525	0.0112381	0.16285	0.0261833
Stub1	6.3986	-0.904934	0.569655	0.373127	0.000860697	0.792717	0.0906925
Bnip1	6.3964	-1.48008	-1.26567	0.573614	0.0351053	0.0017569	0.0121476
2810433D01Rik	6.39468	2.34298	0.247791	-1.19096	0.150244	0.800778	0.00314491
Slc35a4	6.39282	-0.593947	-0.054615	0.229817	4.45914e-05	0.000215468	0.233751
Plcb4	6.39103	1.13787	0.615864	-1.01772	0.0541393	1e-07	0.00858314
Ctss	6.38901		0.924296	1.18074		0.0994656	9.15628e-05
Dtna	6.38727	-1.83675	0.333618	0.557564	0.00426268	1e-07	0.044818
Rbp1	6.3855	-2.40523	0.305747	0.832453	0.656585	0.0524808	0.00030083
Abat	6.38365	0.459683	0.19675	-1.7426	0.174121	1e-07	0.00266029
Rab23	6.38199	0.0404984	0.912419	1.16028	0.996403	0.0137113	9.09814e-05
Rnf169	6.38015	3.55547	-1.08935	-0.55875	0.0126011	0.0584469	0.0246456
Micall1	6.3784	-0.46187	-0.0714029	0.894013	0.122083	1e-07	0.0039898
Ggct	6.37645	-0.106633	1.08524	0.767403	0.141685	0.00109459	0.00341093
Tspyl4	6.37447	-0.830546	0.480137	0.564635	0.00849688	0.0178791	0.031313
Wdr81	6.37241	-1.98897	0.657136	0.587026	0.0133123	0.790936	0.0239914
Rgs12	6.37072	-0.982371	-0.298452	0.782619	0.0487102	1e-07	0.00951091
Zfp385a	6.36889	-2.20586	1.88191	0.575562	0.0461006	0.00593445	0.00998087
Capn9	6.36695	0.515566	0.50349	-0.677955	0.000434539	1e-07	0.118724
1700016P03Rik	6.36509			-1.44361			9.45085e-05
Ccs	6.36299	-0.105847	1.82848	0.836198	0.130347	0.0253528	0.00379399
Gna11	6.36123	-0.325911	-0.542034	0.292936	0.000166203	0.0133706	0.163786
Carhsp1	6.35948	-0.376718	-0.819208	1.00624	0.415336	0.40543	0.000781141
Vps29	6.35773	-0.201036	-0.0601847	0.540888	0.0218753	0.513301	0.0176373
Fbxo4	6.35599	-2.60908	0.56349	0.628216	0.0583324	0.0720798	0.00831425
Pkn1	6.35406	0.745791	0.195976	-0.62869	0.00379195	0.892224	0.0487467
Nlrx1	6.35226	3.65818	0.29888	-0.582496	0.0441034	0.199525	0.0105158
Hnf1a	6.35063	1.87722	0.184568	-1.49035	0.0812102	0.409586	0.00618583
Podxl2	6.34868	-0.164264	0.790861	0.486612	0.00706315	1e-07	0.035481
Cdc26	6.34693	-0.691594	-1.46294	0.45409	0.00253844	0.128592	0.0593332
Egr3	6.34513	0.68652	2.50845	-0.539637	0.0018228	1.28018e-06	0.0688547
Parvg	6.34358	-2.80478	-1.3056	0.501645	0.0303844	0.0784448	0.0141157
Tspyl1	6.34166	0.261648	1.27271	-0.296017	0.000392464	0.0103408	0.125191
Lpl	6.34022	-1.35122	-0.0273327	0.642376	0.0261434	0.998559	0.0158111
Bsnd	6.33845	6.95432	-1.08808	-0.803545	0.00600713	0.0378997	0.0390634
Zfp740	6.33656	-0.100425	1.01025	0.719003	0.161828	0.0246835	0.00305449
Col14a1	6.33485	-2.31048	0.224612	0.682756	0.0493246	1e-07	0.0097767
Ddi1	6.33324	4.09564	-1.78062	-1.04741	0.0118805	0.183583	0.0266232
Slc35d1	6.33146	0.0548341	0.0222535	-1.54478	0.25641	0.0300088	0.00170895
Pisd-ps3	6.32969			1.10212			9.95634e-05
Slc1a1	6.32787	0.450415	-0.558881	-0.357325	0.0012589	0.990215	0.0816498
Rpl18a	6.32611	-0.141982	-1.39551	0.555295	0.0628222	0.718978	0.00802512
Sqle	6.32436	-0.109698	-1.81436	0.872314	0.366366	0.000376532	0.00100613
Sfta2	6.3225	0.733753	-1.69738	1.04305	0.738198	0.145282	3.91155e-05
BC051019	6.32067	-0.0594747	-0.509796	0.983186	0.68716	0.00249532	0.000293371
Gabbr1	6.31883	-1.32917	0.663096	0.608744	0.012781	0.00835475	0.0258201
Mylip	6.31694	0.0421115	0.08759	-0.89402	0.158415	0.31955	0.0031947
Scgb3a1	6.31517	1.24625		-0.895532	0.356567		0.00106161
Sec24b	6.31334	-0.427141	-0.542227	0.628156	0.0394715	1e-07	0.0119175
Ctsf	6.31159	-2.90652	-0.170506	0.474763	0.00109544	0.00908918	0.0874868
Mmp15	6.31008	-0.682928	0.185853	0.428982	0.00513269	0.00581472	0.0434533
Ablim2	6.30816	1.60744	-0.101056	-0.694715	0.00245431	1e-07	0.0620879
Pou5f2	6.30656	-2.67384	-0.00188089	0.976733	0.023997	0.151951	0.0173554
Mms19	6.30459	-0.0941236	0.252768	0.943012	0.137886	0.733301	0.00379775
Actn2	6.30287	-0.61084	-0.557583	2.03943	0.167236	1e-07	0.0030615
Bnipl	6.30094	-6.20646	-0.632009	0.575049	0.00591905	0.702719	0.0407926
Hexa	6.29923	-0.566594	-0.285135	0.698599	0.0609601	0.0544121	0.00851995
Blvra	6.2976	0.477859	-0.499893	-0.918214	0.120028	0.303281	0.00446741
Ift80	6.29613	1.05543	-0.268785	-0.257904	0.000198889	1e-07	0.161903
Psph	6.2946	0.329747	-0.0615178	-0.771645	0.00196077	0.398789	0.0698952
Ankzf1	6.29271	-0.0888065	-1.55985	0.55284	0.0113363	0.00377784	0.0287393
Nosip	6.29111	-1.19059	0.470981	1.19818	0.125004	0.0588525	0.00433925
Man1b1	6.28924	0.123869	0.572871	-0.522094	0.001137	0.00367972	0.0881231
Cc2d1a	6.28754	-2.2169	-0.938894	0.806195	0.0100458	0.0494199	0.0308929
Llph	6.28566	-0.247086	-0.272127	0.486672	0.027024	0.0212751	0.0164481
Asphd2	6.28406	0.363257	0.49229	-1.00716	0.101215	0.047205	0.00546818
Rtn4rl1	6.28225	-0.350718	0.190659	0.658187	0.0679597	1e-07	0.00796049
Gm7550	6.28039	2.73252	-1.10821	-1.16086	0.0469411	0.34092	0.0109068
Aatf	6.27845	-0.558496	-0.201085	0.8519	0.12769	0.888443	0.00431453
Hspa1a	6.27677	-3.95546	2.694	0.395144	8.93344e-05	0.00111212	0.208472
Elovl6	6.27528	-0.445158	-0.0772876	0.586531	0.0371935	1e-07	0.0131295
Hn1l	6.27355	0.00285653	-0.371718	-1.23461	0.00361481	0.0010993	0.0538386
Scmh1	6.27162	-0.231107	-0.380548	0.534804	0.00248103	0.921139	0.0642183
Enpp1	6.2698	-0.820859	0.628721	0.812347	0.0808165	0.0264749	0.00686864
Itpk1	6.26775	-0.335297	-0.0187129	0.315902	0.000284576	1e-07	0.147677
Nek8	6.26609	-0.480987	0.62642	0.483971	0.0175806	0.254836	0.0224102
Pdrg1	6.2643	-0.722632	1.44172	0.482202	0.0134801	0.420823	0.0266364
Ergic1	6.26283	-0.172415	0.33927	0.474231	0.00502748	1e-07	0.0463234
Apon	6.26105	2.90711	1.44969	-1.03333	0.305412	0.836576	0.00148421
Mtss1	6.25951	1.59152	-0.030228	-0.432955	0.00290705	1e-07	0.0607036
Pbxip1	6.25797	-0.546409	-0.107792	0.708144	0.0841641	0.668797	0.00674817
Aida	6.25629	0.0235295	-0.707415	-0.359633	0.00241951	0.994492	0.0660684
Mfsd7b	6.25433	0.409689	0.954869	-0.865511	0.150768	0.0822023	0.00371122
Cdh4	6.2525	3.94464	0.163031	-0.943295	0.0170215	1e-07	0.0232829
Ormdl2	6.25098	-0.430447	2.75108	0.591558	0.0141973	0.0139751	0.0261655
Mnat1	6.24917	-0.0995381	0.764997	0.857522	0.708799	0.0876764	0.000310305
Psat1	6.24739	-0.497479	-0.449834	0.646088	0.00721937	0.410887	0.0389721
Rgs10	6.24555	-0.796179	-0.663709	0.471455	0.0156418	1e-07	0.0248365
P2rx6	6.24379	-2.12732	0.102772	0.65889	0.0136393	0.00395531	0.0270547
Taf1a	6.24166	2.65628	0.715434	-0.687202	0.0222812	0.0835536	0.0197834
Vamp5	6.23993	-0.0954356	0.353469	0.550821	0.0551238	0.876901	0.0100296
A330009N23Rik	6.23843	-1.57248	-2.09657	0.780484	0.0235867	5.85526e-07	0.0190712
Nup54	6.23684	-0.716772	0.0129959	0.704908	0.0359911	0.523882	0.0140777
4933423P22Rik	6.23478			-1.18449			0.000116551
Sgsm1	6.23305	1.46848	-0.96926	-0.461378	0.000112807	1e-07	0.200981
Heatr6	6.23146	-3.84557	0.232138	0.331829	0.000111522	0.177504	0.201768
Dpm3	6.22963	-0.0445436	1.01626	1.05718	0.995896	0.000704086	0.000118764
Dab1	6.22772	0.0843692	-0.64919	-0.928496	0.103913	1e-07	0.00567281
Il17b	6.226	1.56067	1.46458	-1.1567	0.296976	0.231812	0.00160603
Tmem184b	6.22426	-1.05225	0.159962	0.52245	0.0184238	1e-07	0.022716
Myt1l	6.22247	4.11639	-0.51771	-0.899216	0.0462433	1e-07	0.011746
9530082P21Rik	6.22079	-7.16757	-1.8201	0.465914	0.00243534	0.00159023	0.0676456
Cd151	6.21889	-2.63691	-1.20981	0.379073	0.000953217	0.218302	0.100283
Synj1	6.21714	-0.119837	-0.965721	0.817748	0.232917	0.265823	0.00228361
Isca2	6.21534	-0.451754	0.19718	0.522086	0.0458905	0.788763	0.0119207
Pcdh19	6.21357	-8.5263	-0.718675	0.538924	9.30222e-05	1.15208e-05	0.215089
Wdr90	6.21159	-0.0107991	0.025686	0.732031	0.0763038	0.894371	0.00773779
Mustn1	6.2099	-3.7068	0.856233	0.524065	0.0331968	0.00614953	0.0153361
S100a13	6.20831	-1.51371	0.765282	0.778217	0.424902	0.0130619	0.000927144
D730005E14Rik	6.2065	-4.7229	-0.104504	0.81874	0.0658188	0.776429	0.00886735
Serpina6	6.20483	3.29617	1.1593	-0.819882	0.0912755	0.618123	0.00661917
Klhl26	6.2033	0.293003	-1.13466	-1.14281	0.58601	1e-07	0.000506587
Klk6	6.20193	0.683382	-0.774758	-0.909524	0.133827	0.502799	0.00450002
Mtx1	6.20023	-0.462416	-0.624317	0.591003	0.030663	0.186303	0.0164752
Cxx1a	6.19845	-6.25		0.490531	0.00839402		0.0373666
Pycrl	6.19707	-0.408866	-0.8762	0.742969	0.225208	0.402796	0.00245951
Igk-V21-4	6.19526			1.04551			0.000124653
Gdi2	6.19364	0.631945	1.83603	-0.517779	0.0190914	0.230256	0.0229601
Gm10893	6.19192			-1.59013			0.000124878
Sdc4	6.19024	-0.91351	-0.621878	0.51953	0.0288338	1.78256e-05	0.0173656
Ubqln4	6.1887	-0.426605	0.349768	0.359697	0.00069176	0.473163	0.115488
Rtp4	6.18688	-5.69434	0.00381161	0.508235	0.0668188	0.931397	0.00895163
Gnb5	6.18536	-7.29658	-0.113982	0.331717	0.000546085	0.982748	0.125807
Socs2	6.18349	-0.690778	0.427033	0.472517	0.00641053	0.000447466	0.0436653
Cbfb	6.18182	-4.23416	-0.0717101	0.659474	0.0217369	0.0623435	0.0212166
Npr3	6.1801	2.16623	-0.0895007	-0.543675	0.0994349	0.978822	0.00625137
Tppp2	6.17845	14.8452	1.48262	-0.518012	0.00227303	0.350283	0.0721762
Retn	6.17692	4.91082	-4.25693	-0.679591	0.0139398	0.00684341	0.0282889
Cdcp2	6.17522	2.91846	-0.619062	-1.09739	0.580477	0.0195361	0.000532471
Zyx	6.1736	-0.0235594	0.151465	0.468542	0.0193099	0.00465669	0.0230901
4930526I15Rik	6.17174	1.17348	-0.0197477	-0.693885	0.0204002	0.0684117	0.0223083
Numbl	6.1699	-0.131125	0.529021	0.957516	0.0693328	0.042372	0.00880278
Klhl28	6.16802	-0.0828986	0.756278	1.06331	0.232603	0.152604	0.00240884
Ly75	6.16622	-1.07493	0.240527	0.474963	0.00532714	1e-07	0.0486104
Litaf	6.16437	-1.51296	0.0214022	0.353586	0.00297092	1e-07	0.0645219
Ptpn22	6.16263	-10.1133	0.0106018	0.577072	0.00287422	0.406949	0.0657336
Pcnx	6.16106	-0.12267	-0.134081	0.527608	0.023094	1e-07	0.020744
Pik3cd	6.15938	-3.63477	0.534493	0.719756	0.0155681	1e-07	0.0268404
Myl3	6.15776	-0.218317	0.554385	1.17641	0.14983	0.271207	0.00416519
Sdf2l1	6.15626	-0.217479	-0.997752	0.928388	0.096286	0.0151444	0.00659718
Mtch2	6.15457	-0.0436822	-1.58183	0.576689	0.0288425	0.032838	0.0179075
Nt5c3	6.15286	-1.0598	0.57104	0.629391	0.12037	0.111843	0.00529234
Nqo1	6.1512	1.87729	0.0251985	-0.486485	0.000277689	0.999902	0.161349
Fam110b	6.14969	0.403676	0.124216	-2.14591	0.163096	1e-07	0.00384727
Tcf7l2	6.14795	1.0726	0.143936	-0.443063	0.0146088	1e-07	0.028383
Cacna2d4	6.14649	0.0612237	-0.0816419	-0.852815	0.197264	1e-07	0.00308116
A530054K11Rik	6.14475			-1.32572			0.00013396
Dlx1	6.14323	1.17713	-0.428056	-0.462791	0.000682805	0.107977	0.120435
Il2rb	6.14134	-2.12885	-0.932042	0.549766	0.0468944	0.0225061	0.0127443
Mcrs1	6.13957	0.370303	0.528062	-0.920493	0.0733265	0.955925	0.00877519
Ide	6.13791	0.196506	0.201689	-1.20524	0.111629	1e-07	0.00589064
Phlda1	6.13619	-6.5514	0.238764	0.559021	0.0168335	0.206358	0.0263624
Usp36	6.13455	-0.556447	-0.538484	0.781082	0.0110497	1e-07	0.0339878
Fus	6.13282	0.650279	0.716579	-0.419292	0.00692453	0.541335	0.0441038
Kndc1	6.1311	-3.65648	0.161579	0.73592	0.03725	1e-07	0.0153382
Ube2k	6.12959	-0.20472	0.459261	0.761254	0.0213872	0.720537	0.0226828
Ngb	6.12775	0.0439108	1.09197	-0.824496	0.0283422	0.00302813	0.0187488
Serpinb6b	6.12645	-1.64886	-1.58692	0.54682	0.0479201	0.000264406	0.0126845
Hgfac	6.12494	-6.52362	1.54968	0.256357	4.33065e-05	0.00347834	0.277974
Pgam2	6.12355	-0.754558	-6.5994	1.14111	0.0473728	8.95673e-05	0.0128191
Chrnd	6.12219	2.81272	0.568602	-0.98361	0.06065	0.942449	0.0104743
Gm9871	6.12073	3.31677	-1.15132	-0.649375	0.024451	0.937903	0.0208756
Fntb	6.11931	-1.40016	-0.101359	0.292546	0.00101984	1e-07	0.105354
Fosl2	6.11803	0.12542	0.140552	-1.24125	0.0685451	0.846518	0.00945769
Pfkm	6.11608		0.110789	1.10408		1e-07	0.000139729
Acbd4	6.1144	-0.851514	0.650365	0.669468	0.0684119	0.201515	0.00950584
Cd52	6.11284		-2.24637	1.1069		0.334297	0.000140296
Ceacam-ps1	6.11116	10.2434	-0.569941	-0.49402	0.00291338	0.0186801	0.0683542
Irf2bp1	6.10946	-0.309106	-1.51329	1.02075	0.0572285	2.71754e-05	0.0111041
Lima1	6.10785	-0.108554	-0.12134	0.303517	7.92587e-05	1e-07	0.239642
Myh15	6.10615	0.28826	-1.93218	-1.444	0.920008	0.0290854	0.000184434
Vps13b	6.10432	-0.213449	-0.138084	0.587865	0.0211296	1e-07	0.0232564
C4b	6.10286	0.651552	-0.286075	1.51686	0.999935	0.861807	0.000141272
Ifi27l2a	6.10132	-2.49048	-0.306569	0.729888	0.0513486	0.658214	0.012188
Trpm7	6.0997	0.169191	-0.122513	-0.893322	0.344542	0.0861986	0.00149747
Cd33	6.09807	5.01538	1.92309	-1.0974	0.106565	0.997919	0.00639285
Anxa4	6.09637	0.962028	-0.333101	-0.975669	0.0291365	0.890486	0.0189661
Acta2	6.09444	1.05801	-0.855906	1.14204	0.651167	0.452401	4.09614e-05
Olfr71	6.09294	0.280325	-1.04637	-0.812174	0.0891905	0.0392231	0.00764571
Ubxn11	6.09116	-0.66632	0.259652	0.553422	0.0142046	1e-07	0.030366
Cntrob	6.08959	-2.73518	0.0146387	0.511307	0.00819298	0.391587	0.0416662
Ccdc90b	6.08835	-2.43755	-1.51932	0.217116	2.02017e-05	0.0322555	0.338835
Chst1	6.08694	-0.506195	0.433245	0.793421	0.107339	0.12988	0.00644119
Gys1	6.08508	-0.30197	0.386851	0.666451	0.123967	0.00110417	0.00559492
Bre	6.08393	-0.150126	0.152104	0.608772	0.0963227	1e-07	0.00720769
Pecr	6.08246	-0.493082	-0.0337792	0.883189	0.0198151	0.214144	0.0249466
Pwwp2a	6.08047	-0.371526	0.0913067	0.72553	0.0981826	0.997881	0.00709314
Casp8	6.07887	-1.02762	-0.153552	0.319533	0.000386264	0.243111	0.153277
Nop16	6.07748	-0.0616014	1.02551	0.933331	0.172519	0.171171	0.00391869
Cdc20	6.07598	-0.45516	-1.60854	0.716231	0.0573646	0.814122	0.0115162
Akap6	6.07439	0.900876	-0.228645	-1.07099	0.335441	1e-07	0.0016348
Tnpo3	6.07293	-0.050246	0.684869	0.640071	0.103283	0.182506	0.00682823
2610021A01Rik	6.0713			-1.23301			0.000150402
Vps25	6.06977	0.686031	1.52024	-0.575623	0.0326685	0.917349	0.0180968
6430548M08Rik	6.0681	-0.144333	-0.947761	0.416199	0.00522498	1e-07	0.0541538
Runx1t1	6.06648	1.09596	-0.741391	-0.52772	0.00418356	1e-07	0.0604243
Clec4a3	6.06501	-1.46371	-0.636701	0.820655	0.0996626	0.827027	0.00716287
Rybp	6.06331	-0.505986	0.937606	0.523088	0.00378038	0.844821	0.0635401
Aldh1a1	6.06157	4.74713	2.43032	-0.544363	0.108427	0.0427337	0.00661534
Nudt21	6.06033	-0.00436489	0.784814	0.557702	0.0729266	0.673376	0.0095967
Arl6ip4	6.05874	-0.78938	0.31315	0.961522	0.349586	0.000959632	0.0015685
Nkain3	6.05719	0.579395	-0.476802	-1.0047	0.0663621	1e-07	0.0104342
Zfp317	6.0556	-0.825682	-1.67016	0.701928	0.327785	0.0380434	0.00173266
Ache	6.05426	0.329708	-0.90408	-0.942606	0.00154553	0.000286749	0.0943582
Maged1	6.05297	-2.85653	-2.0759	0.29191	0.000680835	7.01442e-05	0.128962
Lmod1	6.05109	-0.48702	0.438888	1.09807	0.95578	0.403087	0.000179815
Nanp	6.04954	-1.04941	2.77753	0.428299	0.000180771	0.030419	0.198312
Prr14	6.04798	-0.0367222	0.21181	1.05789	0.520838	0.924931	0.000794764
Atp2b1	6.04646	-0.322683	-0.783095	0.871327	0.269518	1e-07	0.00231704
Muc6	6.04499	3.63202	0.169631	-1.02972	0.245709	0.465348	0.00264308
Anapc7	6.04334	-0.483708	-0.483228	0.516917	0.00339261	0.0295154	0.0677163
Spc25	6.04174	0.487599	-0.422233	-0.574162	0.00543574	0.00899382	0.0540739
Gm4884	6.04026	6.88098	2.00174	-1.09968	0.00779277	0.561568	0.0449802
Bcl7a	6.03891	-0.186371	0.351491	0.604484	0.129679	0.370062	0.00563169
B230307C23Rik	6.0374	0.140342	1.20872	-0.964957	0.0282698	0.0692116	0.0205616
Clstn1	6.03559	-0.156426	0.253756	0.304886	0.000995163	1e-07	0.113298
Mrps23	6.03392	3.32439	-0.464683	-1.11526	0.0260444	0.995106	0.0217763
Ptgs1	6.03238	0.994459	-1.28158	1.72567	0.542687	0.0107653	2.90294e-05
Ercc5	6.03091	-0.547741	-0.706901	0.685645	0.0141686	0.513366	0.032488
Herc4	6.02945	-1.23512	-0.322234	0.826868	0.0760576	0.00846853	0.0095748
Ccdc64b	6.02807	-1.86513	1.18268	0.581578	0.0310401	0.0338102	0.0195068
Fermt1	6.0264	-0.353117	-0.371516	0.541564	0.00172366	0.204827	0.0924566
Slc25a10	6.02498	-1.5509	-0.201692	0.362316	0.00175832	0.573495	0.0917281
Cuedc2	6.02358	-0.460981	0.420231	0.697298	0.0766493	0.676468	0.00957179
Kdm1a	6.02186	-0.597107	-1.14414	0.452078	0.0149228	0.253767	0.0317331
Cyb5r3	6.02039	1.46787	0.704529	-1.41389	0.0820603	0.282591	0.00906454
1300002E11Rik	6.01878	-0.668023	0.831836	0.549768	0.000539735	0.213781	0.143852
Tnfrsf9	6.0173	-10.3489	0.756011	0.558477	0.00749282	0.437497	0.0470743
0610010K06Rik	6.01577			1.03579			0.000164627
Tax1bp3	6.01403	-0.231569	0.0237068	0.751922	0.061973	0.0742652	0.0117113
Asxl2	6.01249	0.43664	0.0112049	-0.619005	0.0280694	0.735099	0.0214037
Mettl14	6.01092	0.486938	1.23351	-1.69795	0.347561	0.980791	0.00170897
Aak1	6.00941	0.0556377	-0.220261	-0.408924	0.0120952	1e-07	0.036638
Msra	6.00794	-5.53763	-0.0506391	0.432168	0.00468901	1e-07	0.0605415
Hccs	6.0064	-0.557941	-3.38193	0.512032	0.0062543	2.75041e-06	0.0525865
Rhox2g	6.00487			-1.12616			0.000169195
Mcc	6.00353	-1.34572	0.295188	0.290409	0.000350401	1e-07	0.168597
Myo1b	6.00206	0.487031	0.110861	-0.845367	0.355309	1e-07	0.0016698
Pcbd1	6.00049	-3.17857	-0.329861	0.610778	0.0967327	0.00312729	0.00799403
Atf3	5.99879	-0.600075	0.031126	0.912814	0.505631	0.934451	0.000920062
Cacybp	5.99736	-0.412406	0.158519	0.37662	0.000619277	0.000592683	0.140069
Rps15a	5.99584	-0.147156	0.286153	0.42835	0.0229218	0.0705557	0.025045
Mmaa	5.99436	-2.46802	1.20336	0.55064	0.0200341	0.0251707	0.0273508
Grik5	5.99269	-3.5082	-0.239993	0.667373	0.00759102	1e-07	0.0481277
Snord35a	5.99136	-0.857659		0.772566	0.0303768		0.0208101
Cpt1b	5.98972	-1.9369	0.00443502	1.03278	0.0301968	0.0620549	0.0209538
Gpd1	5.9883	-0.942606	-0.107214	0.892491	0.104007	0.0242514	0.00759266
4932422M17Rik	5.98683			-0.913665			0.000174484
Efr3a	5.98506	-0.517245	-0.815237	0.474132	0.00449188	0.414188	0.0630196
Samd4	5.98356	1.65012	-0.167268	-0.502543	0.020464	1e-07	0.0272472
Xlr4c	5.98204	5.90186	-1.85375	-0.816458	0.106913	0.022291	0.00740017
Glrx5	5.98044	-0.121273	-0.0299279	0.295901	0.000760764	0.759695	0.131407
Txndc8	5.97893	3.2967	0.10752	-0.66143	0.00219366	0.0344291	0.087115
Nudt5	5.97762	0.157386	-0.25767	-0.482139	0.00157291	0.0327984	0.0999507
Cdk8	5.97603	0.0217839	0.902085	-0.277532	0.000325549	1e-07	0.175297
Gipc3	5.97428	0.0304945	-0.742572	-1.33609	0.628164	6.90545e-06	0.00060705
Fam173a	5.97312	0.257648	-0.674807	-0.463193	0.00472051	0.0460454	0.0618795
Gpatch1	5.97147	-1.17006	-0.268739	0.556787	0.00182071	0.00087497	0.0946245
Gm3941	5.97023			-1.46196			0.000177352
Adhfe1	5.96862	-12.3431	0.113797	0.267866	7.28266e-05	0.113518	0.269511
H2-DMb2	5.96705	-5.55023	-1.68782	0.530943	0.0738978	0.106328	0.0105501
Gm2556	5.96528			-1.4306			0.00017775
Rps6kc1	5.96374	-0.919382	0.399382	0.561533	0.0122023	1e-07	0.037723
OTTMUSG00000015077	5.9625			-1.60586			0.000178061
Bzrap1	5.96095	0.825338	-0.0317737	-1.43363	0.307322	1e-07	0.00217165
Cd247	5.95953	-4.01825	-0.563298	0.576917	0.00285124	1e-07	0.0788661
Abhd11	5.95807	-0.136088	-0.807375	0.511381	0.0135628	0.999055	0.0357688
Skil	5.95656	0.307098	-0.304514	-0.365	0.000418806	0.646846	0.163571
Gm12038	5.95513			-1.99407			0.000180526
Pbrm1	5.95355	-0.326363	0.229572	0.690346	0.0948658	0.951753	0.00851
Ccdc155	5.952	-1.93814	0.186918	0.857665	0.0183625	0.364585	0.0298455
Jph2	5.95064	-3.7516	-0.195691	0.750274	0.0803865	1e-07	0.0099201
Atp1a1	5.94905	-0.482596	-0.564191	0.524385	0.0228992	0.793837	0.0259214
Zfp189	5.94753	1.06651	-0.357591	-0.326156	0.000244896	0.0596231	0.19413
Tmem175	5.94596	-0.0974971	-1.2991	0.563808	0.0266338	0.078402	0.0234921
Gm5907	5.94439	1.87218	-1.1985	-1.33591	0.0886387	1e-07	0.00912194
Slc6a8	5.94278	0.334328	-2.27601	-0.37858	0.00806169	0.000498293	0.0481477
Gfm2	5.94115	0.747575	0.386819	-0.581675	0.0111344	0.0256459	0.0403585
Paox	5.93954	3.43134	2.68573	-1.10927	0.0167557	0.0760432	0.031778
Smyd1	5.938	3.39399	-1.79526	-1.02297	0.103064	0.186238	0.00794456
Lime1	5.93647	-2.32343	2.70053	0.497192	0.0575251	0.209147	0.0133499
Pla2r1	5.93495	0.313147	0.986529	-1.3463	0.0273148	1e-07	0.0233216
Mapt	5.93365	0.293412	0.0383118	1.33845	0.333609	1e-07	1.16684e-05
Fkbp8	5.93221	0.621868	-0.513962	-0.508422	0.0174434	0.998532	0.0312358
Rnf5	5.93078	-0.392673	0.115082	0.412173	0.000830526	0.959563	0.130965
Zfp618	5.92925	0.098183	-0.10587	-1.02003	0.295727	1e-07	0.00235557
Wdr89	5.92784	0.563578	0.351704	-0.519292	0.000298107	0.0190895	0.184879
Odf3l1	5.92636	5.59353	1.33695	-0.764677	0.0158722	0.000283563	0.0333807
Lpin3	5.92504	-11.014	0.380606	0.609794	0.005673	0.351987	0.0585888
Edf1	5.92365	-0.811816	0.501884	0.615209	0.229615	0.0148097	0.00334822
Tradd	5.92236	-3.57649	1.55625	0.723164	0.111217	0.00554103	0.00752915
1700012B09Rik	5.92064	0.975247	-4.0081	-0.529145	8.19729e-05	0.00228331	0.267885
Pip5k1a	5.91911	-0.630246	0.12147	0.478746	0.00907981	0.219621	0.0461598
Idh3b	5.91756	-1.38648	2.53578	0.239999	0.000182725	0.0306585	0.215467
Polr2f	5.91617	-0.203201	0.453907	0.615273	0.0398453	0.10901	0.0181604
Basp1	5.91467	-0.36978	-1.21898	0.64011	0.0419075	0.00564413	0.0175055
Unc13d	5.91315	-4.47247	0.767854	0.591625	0.0323714	0.00712398	0.0211459
Znrd1	5.91171	-0.705852	1.59797	0.614109	0.244766	0.0173342	0.00313414
Gm5134	5.91038	6.69213	0.347288	-0.377963	1.67581e-05	1e-07	0.390034
Ict1	5.90919	-0.0797438	-0.331113	0.381362	0.00274995	0.0750077	0.0833186
Birc3	5.90791	-0.840336	0.821518	0.585825	0.0172262	0.0313815	0.0324083
H2-M10.3	5.90639	7.91282	-1.23026	-1.08694	0.0228204	0.471837	0.0271529
2010204K13Rik	5.90468	6.73026	1.61903	-0.603921	0.00311538	0.236718	0.079155
Gcgr	5.90326	2.94353	0.892668	-0.865366	0.0301597	0.0134668	0.0225767
Adk	5.90169	-0.22577	0.25689	0.579294	0.0477714	1e-07	0.0161211
Dap	5.89981	-1.45292	-0.0549287	0.444911	0.0235036	1e-07	0.0267343
Entpd5	5.8979	1.78571	1.04754	-0.46088	0.00425127	0.000141023	0.0689995
Dock10	5.89619	-0.159109	-0.583818	0.841111	0.631692	0.971086	0.000662678
Arrb2	5.8947	-1.02791	-0.387487	0.711621	0.123203	0.693594	0.00701257
Nr2c2	5.89352	-0.100395	0.202539	0.26127	0.000419261	0.155788	0.170492
Magi3	5.89173	0.73061	0.704438	-0.654892	0.168606	0.54207	0.00505952
Csmd1	5.89039	1.10934	-0.0897221	-0.983373	0.0168582	1e-07	0.0333662
Tusc1	5.88892	1.03725	-0.276629	-0.464156	0.000139306	0.0125004	0.237559
Eif3f	5.88763	-0.34596	-0.938152	0.588473	0.0360032	0.0564524	0.0202147
Mrps31	5.88647	-2.78545	0.47407	0.520035	0.0273817	0.0070381	0.0244855
Triap1	5.88487	-0.107847	-1.72314	0.654792	0.15468	0.284214	0.00558938
Adarb1	5.88333	-0.00199806	-0.414712	0.83166	0.220684	1e-07	0.00369513
Atl2	5.88211	-0.570301	-1.17922	0.509171	0.00443062	0.0794087	0.0686708
Serpina1d	5.88094	0	-1.14459	-1.18436	0.996648	0.917341	0.000201017
Ubxn4	5.87944	-0.0198484	0.287842	0.255592	0.00066143	0.000754958	0.147716
Plekhf1	5.8781	-0.299774	0.512816	0.46921	0.00831491	0.139957	0.0502738
Fxyd4	5.87641	4.39231	-0.0157037	-0.709531	0.117203	0.287281	0.00758306
Ap3s1	5.875	-0.993667	-0.535794	0.82832	0.57065	0.00489995	0.000851236
Jarid2	5.87327	0.293439	-0.369666	-0.620619	0.0416606	1e-07	0.01858
Proca1	5.87174	8.81081	0.493466	-0.396751	0.000250787	0.0956609	0.203834
Mapkbp1	5.87015	-1.70969	-0.783037	0.486961	0.00309099	0.995659	0.0820899
Ssh2	5.8689	0.102723	-0.50159	-0.539407	0.0470144	1e-07	0.0169907
Rnf180	5.86724	0.857523	0.049462	-0.60857	0.04083	1e-07	0.018955
Kif13a	5.86557	-0.258903	0.519538	0.853432	0.146728	1e-07	0.00610073
Bend3	5.86406	-0.585314	-0.482303	0.635112	0.0681851	1e-07	0.0126347
Krtap9-3	5.86234		-4.53198	-1.36726		0.110277	0.000207899
Fam165b	5.86073			0.888845			0.000209094
Tdrd3	5.85933	-0.470177	0.0479145	0.661599	0.20331	0.000394211	0.00424666
Siae	5.85809	1.33291	-0.0116675	-0.632191	0.00230272	0.018053	0.0939924
Pdpn	5.85683	5.34518	0.145358	-0.287072	0.000881993	1e-07	0.136342
Ccdc82	5.85536	-0.367396	2.29036	0.7449	0.0639746	0.944465	0.0134668
Fgfr4	5.85381	0.0730048	0.538457	-1.04528	0.0582093	0.280435	0.0145766
Irx2	5.8521	-0.0138511	0.219722	0.752374	0.361786	0.00104272	0.00195215
Mtx2	5.85065	-0.338925	-1.14453	0.447282	0.00530393	0.129151	0.0647923
Cyth3	5.84918	-1.01864	-0.603214	0.524279	0.0204633	1e-07	0.0308144
Nudt14	5.84768	-1.03204	-0.0881308	0.844988	0.030076	0.00667711	0.0239583
Tmem212	5.84628	-6.18132	-0.778237	0.567387	0.103265	0.517496	0.00886801
Gm6579	5.84483			-1.07708			0.000213882
Spag4	5.8433	1.26152	0.480845	-0.855635	0.0221679	0.00450939	0.0294883
Ggps1	5.84199	-0.136901	-1.54409	0.941427	0.567411	0.00303833	0.00089912
Trpt1	5.84079	-0.527538	0.0479162	0.56365	0.0333288	0.155419	0.0224455
Klk8	5.83934	-0.717547	0.768985	0.767076	0.125796	0.0461917	0.00734309
Rnf126	5.83797	-0.278591	-0.627807	0.647803	0.0826421	0.406255	0.0109985
Orai3	5.83666	-0.110161	-0.375399	0.570951	0.0563343	0.862336	0.0152209
Nlrc3	5.83496	5.90606	0.173193	-0.743993	0.00878984	0.00200957	0.0509996
Zfand3	5.83341	0.0111398	0.106217	-0.763091	0.0266774	1e-07	0.0263772
Dynlrb2	5.83212	-0.22833	-1.03063	0.451732	0.0168073	0.956245	0.0354305
2810428I15Rik	5.83075		-1.37631	1.07881		0.0156174	0.000217934
Vamp7	5.8295			-1.31444			0.000219007
Fdps	5.82815	-0.516806	0.821985	0.985906	0.727783	0.0103306	0.000532298
Eng	5.82662	-1.26245	-1.16823	0.686134	0.315891	1e-07	0.00247112
Metrn	5.82534	0.309495	-1.84285	1.07178	0.985278	0.00272924	0.000209337
Slc6a1	5.82372	3.07378	-1.08582	-0.740758	0.00794994	1e-07	0.0542312
Stk11ip	5.82255	-1.15433	0.136062	0.676484	0.214609	0.0102684	0.00414738
F7	5.82093	1.98456	2.62738	0.967738	0.839171	0.373379	0.000128481
Ccdc28a	5.81976	-1.32911	-2.10731	0.29389	0.000602573	0.0532865	0.159596
Scrn2	5.81829	-0.159959	-0.807458	0.658651	0.0199816	0.446797	0.0322352
Zfp235	5.81671	-1.7916	-1.67866	1.16402	0.197815	0.00379951	0.00460009
Usmg5	5.81526	-0.340524	0.211015	0.512247	0.0762148	0.00174869	0.0120795
Dync1li2	5.81408	0.866914	0.25461	-0.430364	0.0299038	0.0132292	0.0248262
Hmbs	5.81255	-0.272527	-1.25177	0.975502	0.835587	0.0409029	0.000381155
Ppp1r15a	5.81127	-1.00925	-1.40973	0.356184	0.00405006	0.000292594	0.0758982
Gm8947	5.80982			-1.19367			0.000223262
Adra1b	5.80848		-0.38035	-2.08613		1e-07	0.000223547
Tcea1	5.80728	0.46298	0.0661274	-1.1922	0.206462	0.597411	0.00439763
H3f3a	5.80599	-0.0276352	-0.103899	0.450196	0.0286978	0.891016	0.0256449
Snrpf	5.80435	-0.532774	-1.92095	0.327477	0.00519305	0.855901	0.0677703
Maml3	5.80291	-0.727732	0.0638365	0.581553	0.0203281	1e-07	0.0321255
Tmprss12	5.80169	0.0553125	-0.830091	-0.893856	0.02303	0.000165501	0.0296834
Agl	5.8005	2.28987	-0.368245	-0.493146	0.00453663	0.00279604	0.0725132
Cyp2c69	5.79916		2.35434	-1.48741		0.829413	0.000226326
Hist1h4h	5.79768	1.2471		-1.30341	0.236777		0.00375972
Unc13b	5.79619	-0.803944	0.31096	0.512422	0.00924076	1e-07	0.051088
Tjp3	5.79466	-5.07685	-0.736067	0.512345	0.00696058	1e-07	0.0592891
Areg	5.79325	-0.349338	0.369663	0.867116	0.0444472	0.680267	0.0190232
Dscr3	5.79189	-0.0774027	1.43107	0.389799	0.00529066	0.0447932	0.0678966
Gucy1a3	5.79056	1.76323	-0.221149	-0.500452	0.0100635	0.301962	0.0491574
Acyp1	5.78898	-0.453111	-0.663079	1.07165	0.106043	0.0654001	0.00919313
Fryl	5.78759	-0.984046	-0.355068	0.532141	0.0494598	1e-07	0.0176693
6720401G13Rik	5.78634			0.905684			0.000231332
Abl2	5.78496	0.435191	0.193202	-0.525228	0.0854604	0.019086	0.0112295
Dok5	5.78369	2.19524	-0.440891	-0.587734	0.00258444	1e-07	0.0944267
Xpo6	5.78228	0.170331	0.13744	-0.475742	0.00959668	1e-07	0.0508175
Xrn2	5.78095	-1.39688	-0.0482178	0.518588	0.00883742	0.0618624	0.0532947
Gck	5.77958	6.1096	-0.676783	-0.438595	0.03445	1e-07	0.0233176
Tead2	5.77828	-1.09289	0.888078	0.835911	0.0916979	0.599159	0.0106776
Lif	5.77681	0.46186	1.12111	-1.29437	0.526869	0.0127486	0.00113382
Cops8	5.77545	-0.39338	-1.79288	0.490281	0.00446419	0.0014308	0.0750038
Ncor1	5.77388	-0.18977	-0.0288964	0.511698	0.0544816	0.995201	0.016772
Hist2h3b	5.77251	-0.612355	0.115789	0.414969	0.0115013	0.997172	0.0467435
Pbx4	5.77129	-0.166537	-0.385099	-1.20524	0.968286	0.0378485	0.000216244
Mett10d	5.76994			0.926222			0.000242172
Gm3911	5.76844			-1.49899			0.00024265
Cul2	5.76726	-0.532241	-1.25642	0.629783	0.0856046	0.980973	0.0116229
Stom	5.76589	-0.77097	0.155609	0.761587	0.0545152	0.0300833	0.0169698
Pax6	5.76447	1.8043	-0.00364911	-0.199375	3.40756e-05	0.80133	0.364871
Sfxn2	5.76317	0.482084	-0.235912	-0.581493	0.0485656	0.0275999	0.0185684
Bivm	5.76184	0.958625	-1.07737	-0.574527	0.0378858	0.147157	0.0223991
Fbxo21	5.76038	0.202496	0.0732047	-1.09949	0.740704	1e-07	0.000569399
Rab11fip5	5.75915	0.374539	0.443748	-0.610518	0.0316465	1e-07	0.0254994
Ppih	5.75802	-0.101335	-1.54634	0.80187	0.705687	0.0229501	0.00063922
Klhdc2	5.75668	-2.16467	-0.0112771	0.534698	0.0354444	0.00473826	0.0235989
Myeov2	5.75507	-0.786481	-0.474416	0.685216	0.130046	0.986906	0.00791517
Nfs1	5.75388	-0.295214	-0.343554	0.480728	0.0274983	0.244106	0.0281525
Tgfb2	5.75256	-3.26319	0.425364	0.383547	0.000525235	1e-07	0.176079
Ciapin1	5.7512	-0.0593099	0.229101	1.09901	0.351689	0.00319826	0.002338
Lzic	5.74972	-0.66679	-0.359184	0.469291	0.00504559	0.182541	0.0726764
Morf4l1	5.74826	2.12652	0.0732419	-0.563364	0.0649273	0.997618	0.0149434
Col25a1	5.74701	0.503404	-0.307794	-1.51081	0.133034	1e-07	0.00781572
Dao	5.74564	2.57997	-0.850921	-0.613018	0.00384828	0.229777	0.0829198
Ror2	5.7441	0.639385	0.253179	-0.665358	0.0109144	1e-07	0.0495803
Dapl1	5.74275	-0.0273303	1.44314	0.432913	0.00160054	0.222931	0.119762
4833439L19Rik	5.74154	0.192408	-0.939945	-0.497996	0.0156565	0.0743272	0.040572
Mrp63	5.74019			1.06167			0.000253861
Cep55	5.73888	0.14106	0.624987	-0.488073	0.00183277	0.821693	0.114143
Copb1	5.73764	-1.0016	1.1662	0.460817	0.00896979	0.00975579	0.0555604
Mapk13	5.73636	-0.293128	0.221383	1.04548	0.855151	0.0765036	0.000408394
Spata5	5.73489	-0.522526	0.271168	0.5423	0.0211789	0.329733	0.0340857
AW549542	5.73356		-0.374032	1.03532		0.27689	0.000257465
Prdm15	5.73234	-0.0172796	0.142104	0.832929	0.0549471	1e-07	0.0175603
Utrn	5.73117	3.16854	-0.13203	-0.493089	0.0156564	1e-07	0.0410456
Arl9	5.72967	1.26881	1.99	-0.811702	0.124689	0.0493421	0.00853236
Rpl6	5.72818	-1.00331	-0.490443	0.692607	0.106784	0.64935	0.00993867
2900010M23Rik	5.72676			0.940915			0.000259188
Slc35e3	5.72539	0.39781	1.15526	-0.510494	0.0238244	0.00039881	0.0318827
D8Ertd738e	5.72416	-0.106978	-4.16737	0.425512	0.00671797	0.00115752	0.0649687
Hsbp1	5.7228	-1.19119	-0.863254	0.48399	0.0466009	0.0143849	0.020055
Gm6981	5.72168	0.0578338	-0.293397	-1.50363	0.0582905	0.61891	0.0168767
Nudt6	5.72025	-1.15335	-2.00557	0.662084	0.00437732	0.012447	0.0800109
Tnrc4	5.71903			-1.04274			0.000263085
1600014K23Rik	5.71789			-1.46341			0.000263958
Slc37a2	5.71613	-1.05741	-0.483831	1.07825	0.806814	0.000223481	0.000491754
Mrpl51	5.71467	-1.22451	0.415137	0.666028	0.103943	0.00699022	0.0103581
Mst1	5.71337	2.55448	0.138116	-1.27035	0.0537188	0.0226511	0.0182396
Tmem29	5.71199	-0.813659	2.16946	0.742642	0.205828	4.01313e-05	0.00506639
Dbi	5.71055	-0.116956	-2.01322	0.783297	0.588963	0.00110183	0.00101829
Clec4n	5.70926		-3.50428	1.31246		0.00316707	0.000266749
Hdac4	5.70806	-0.122414	0.0662505	0.51438	0.0251469	1e-07	0.0313505
Chfr	5.70654	-0.237559	-0.514956	0.705032	0.0437638	0.995213	0.0213916
Mus81	5.7053	-0.911533	1.03914	0.455493	0.00100461	0.378	0.146584
Edn1	5.70427	-6.04516	-0.466362	0.252008	0.000205501	0.00408701	0.242137
Osbpl10	5.70279	-3.30577	-0.368603	0.438044	0.00479114	1e-07	0.0777664
Dpp7	5.70136	-0.554197	-0.795033	0.696778	0.222132	0.218486	0.00465621
Ms4a6d	5.69993		-1.85405	1.27735		0.0327751	0.000268913
Tmem126a	5.6985	0.150659	-0.678009	1.01762	0.968948	0.0673699	0.000243313
Hexim1	5.69721	-0.362929	0.294117	0.642008	0.0174156	0.0297978	0.0397775
Sftpd	5.69587		-1.22946	0.887205		0.00287265	0.000271371
AU018778	5.69484			-1.36108			0.000272032
Atp6v0d2	5.69345	1.88182	-1.12281	1.48444	0.327384	0.0108286	1.77114e-05
Got1l1	5.69206	-2.49845	0.648472	0.425702	0.00700842	0.571448	0.0656067
Cox17	5.69083	-0.388455	-2.30547	0.65357	0.301557	0.0738909	0.00317827
Aurka	5.68976	-0.493815	0.209179	0.522761	0.0242661	0.127548	0.0327659
Gon4l	5.68856	-0.0133011	-0.837342	0.87541	0.357767	0.77707	0.00250019
Slc32a1	5.68743	0.00261481	0.385446	-0.8788	0.00869453	1.32659e-05	0.0591654
Uqcr	5.68588			1.23136			0.000279029
Akr7a5	5.6846	-0.308236	0.382253	0.673161	0.0779517	0.981602	0.0139627
9330162012Rik	5.68339	0.712778		-0.49279	0.00507126		0.077568
Ankra2	5.68216	-0.0311014	0.0327591	0.509898	0.0143398	0.00509622	0.0454672
Hps6	5.6809	0.571323	-0.278584	-1.18909	0.303327	0.809385	0.00321634
Ttc16	5.67963	-3.20136	-0.514273	0.398997	0.0014362	0.293826	0.132353
Tacr1	5.67814	2.21936	0.00399432	-0.483583	0.000799317	1e-07	0.163207
Phyhd1	5.67676	-9.00089	-1.06084	0.387213	0.00504402	0.000934301	0.0783793
Gm4880	5.67541			-0.934681			0.000285531
Gm7732	5.67412			-1.64731			0.000285634
Wdr5b	5.67296	0.426074	-1.21407	-0.30365	0.000385542	0.0036319	0.207443
Snta1	5.67156	-0.252038	0.554899	0.85833	0.259172	0.158799	0.00405227
S100pbp	5.67032	0.229002	0.0329578	-0.674912	0.0310658	0.748211	0.0286379
Gm3990	5.66886			-1.75488			0.0002893
Fhod1	5.66769	-0.845226	-0.364321	0.695617	0.231817	0.105374	0.00469585
Osbpl6	5.66622	0.265792	-0.226709	-0.310663	0.000150984	1e-07	0.272203
Tfdp2	5.66468	0.031329	-0.57978	-0.446228	0.00878836	0.998156	0.0605639
Gm14920	5.66322	1.03656		-0.963407	0.249883		0.00430031
Pxdn	5.66197	0.0521535	0.011978	-1.48115	0.604903	1e-07	0.0010503
Mare	5.6608			0.999758			0.000292993
Zbtb48	5.65965	-0.969989	0.0819037	0.759025	0.250312	0.0171653	0.00430903
Adssl1	5.65841	-0.0259065	-0.17788	0.814938	0.349158	0.504088	0.00273073
Tspan9	5.65728	0.860266	-0.0997967	-0.62545	0.108528	1e-07	0.0107772
H2-M10.1	5.65587	2.05463	-0.641685	-1.05457	0.303585	0.119545	0.00334844
Gpm6b	5.6546	-5.46102	-0.325594	0.240016	0.000566338	0.00109529	0.186488
Lenep	5.65332	-1.67265	-0.0503998	0.56261	0.0137429	0.923352	0.0481277
Rps6ka3	5.65217	-5.21416	-0.862188	0.453054	0.00113863	0.00953234	0.147399
A430073D23Rik	5.65068			-2.06629			0.000296911
Olfr463	5.64935	0.974869	-4.70487	-0.841289	0.0602469	0.0593306	0.0180544
Ptprk	5.64799	0.0568051	0.631769	-0.559163	0.0615044	1e-07	0.0178056
Fbxw9	5.64685	-0.513429	0.910368	0.64732	0.0769197	0.0214335	0.0148113
Atp8b4	5.64552	5.33884	-1.09334	-0.817091	0.0780262	1e-07	0.0146455
Pdcd6ip	5.64426	-0.863842	-0.739791	0.57582	0.00754231	0.262792	0.0665671
Tagln2	5.64318	-1.1824	0.278422	0.517839	0.092688	0.0247279	0.0126132
Ptov1	5.64195	-0.464428	0.633371	0.716251	0.220014	0.00802502	0.00516074
Zfp263	5.64066	-0.0505122	1.73135	0.537386	0.0363611	0.183413	0.0265204
Pemt	5.63942	1.31518	-0.0948146	-1.32443	0.167933	1e-07	0.00705887
B230208H17Rik	5.63797			0.817457			0.000302925
Gm505	5.63672			-1.27326			0.000303639
Ubn1	5.63552	-0.371483	0.302386	0.335048	0.00172301	0.135984	0.127895
Smad5	5.63411	-0.797845	-0.849375	0.54251	0.0328131	0.602057	0.0285972
Cxx1c	5.63306	-1.33559	-1.59269	0.514623	0.0363402	0.243064	0.0267072
Phactr4	5.63172	-1.76258	-0.408459	0.389375	0.00424572	1e-07	0.0882453
3110043O21Rik	5.63067	-0.0804778	0.412079	0.990513	0.0233716	0.194685	0.0358512
AI314976	5.62936			-1.97947			0.000307984
Pnkd	5.6282	-0.123624	-0.335128	0.412034	0.00397452	1e-07	0.091495
Setx	5.62699	1.08287	-0.345738	-0.690138	0.00787332	0.000217576	0.0665906
Cgrrf1	5.62571	-0.191526	0.484434	0.487153	0.0525241	0.0410585	0.0207036
Gak	5.62446	0.43663	0.424502	-0.859468	0.0715687	0.877348	0.0162165
Polr2l	5.62331	-0.140904	3.49795	0.732799	0.43108	0.00582913	0.00207671
Prr3	5.62186	-0.255706	0.17842	0.409577	0.0141199	0.780078	0.0492393
Slc41a1	5.62074	-2.6284	0.0230269	0.81675	0.281473	1e-07	0.00392101
Uggt2	5.61961	0.134676	0.129285	-0.399217	0.00745853	0.0319147	0.0690088
Pcnp	5.61841	-0.322414	0.10705	0.58041	0.0315647	0.417128	0.0301078
Slc35b2	5.61718	-0.823539	-0.0724582	0.426491	0.00519595	0.136921	0.0820709
Oasl1	5.61574	0.851818	-1.4888	-1.48165	0.805868	0.0323005	0.00058697
Zdhhc20	5.61449	-0.0457271	-0.748233	0.373704	0.00736785	0.00519774	0.069621
Fam49a	5.61311	-0.760225	0.508112	0.501603	0.00469752	1e-07	0.0862068
1110051M20Rik	5.61183	1.52672	-0.400588	-0.42633	0.000466304	1e-07	0.205048
Rab32	5.61082	-2.14086	1.57964	0.519755	0.003917	0.000108181	0.0938882
Cnnm2	5.60927	0.643284	0.762025	-0.418299	0.00147196	1e-07	0.139405
Gm2226	5.60789			-1.41633			0.000321015
Cd93	5.60667	4.30634	0.221013	-0.465746	0.0499184	0.00445082	0.0220132
Cmya5	5.60538	0.763999	-0.307885	-0.916494	0.386008	1e-07	0.00253684
Trim45	5.60409	0.0148297	0.290219	-0.558799	0.0289215	0.0528333	0.0323179
Gng7	5.60294	-0.54495	0.128552	0.857812	0.482569	1e-07	0.00175995
Wscd1	5.60183	-0.965477	-0.164005	0.75879	0.0431064	1e-07	0.0246196
Vat1	5.60052	-0.0809176	0.0926654	0.712515	0.100521	0.894758	0.0123961
Rnf112	5.59911	3.57211	0.395722	-0.673818	0.0939876	0.647871	0.0131977
Znrf2	5.59777	0.640847	0.246049	-0.348848	0.00275728	0.584836	0.109938
Cd55	5.59663	-4.32673	-0.298856	0.38884	0.000272909	0.0670145	0.243977
Tomm6	5.59536	-0.241232	-3.87211	0.614713	0.315864	0.000253203	0.00347045
Ctxn1	5.59421	-0.216861	-0.8894	0.530621	0.0237445	0.0446805	0.0371932
Cct3	5.59304	-0.279663	-0.571525	0.471164	0.036686	0.941048	0.0279437
Abcb10	5.59174	-0.612036	0.838139	0.663027	0.0680114	1e-07	0.0175924
5730435O14Rik	5.59041	2.60053	0.973753	-0.502537	0.0124193	0.0175588	0.0543727
C1qtnf6	5.58915	-5.56667	-0.637356	0.638826	0.0282468	0.00496672	0.0333476
Dagla	5.58791	-1.04857	0.150447	0.642817	0.0603024	1e-07	0.0193863
Myl4	5.58666	-0.000933153	0.503995	-1.19927	0.486153	0.00137842	5.03101e-05
Twf1	5.58538	-0.254044	-0.0605293	1.05724	0.528858	0.984677	0.00152461
Txndc5	5.58415	-0.372219	0.267645	0.651504	0.0796109	0.213802	0.0154731
Acp5	5.5828	1.99521	-1.98891	1.43666	0.173106	0.00128975	6.89622e-06
Shfm1	5.58159	-0.24355	-2.67136	0.371365	0.0116188	0.218236	0.0567167
Gm2775	5.58026			-1.90313			0.000333857
Whsc2	5.57907			1.04115			0.000334078
Gcsh	5.57778	-0.18166	-0.0567241	0.549394	0.0392592	0.0104988	0.0269062
Dynll1	5.57651	-0.245126	2.92338	0.592058	0.151625	0.00215514	0.00851194
Zscan22	5.57529	-0.0219766	0.359009	0.597496	0.0100128	0.902954	0.0615038
St3gal2	5.57398	0.351722	0.232985	-1.49952	0.162356	1e-07	0.0079238
4833411C07Rik	5.57251	0.0513637	-1.27282	-0.669787	0.000743544	0.00711937	0.180879
2410089E03Rik	5.57122	-1.27237	0.320213	0.39061	0.00619163	1e-07	0.0781555
2610316D01Rik	5.57009	0.691239	0.260785	-0.96277	0.109776	0.00949424	0.0117455
Rps7	5.56904	-1.6664	2.75236	0.444804	0.0276716	0.000257147	0.034238
Gas7	5.56779	-5.05788	0.0134114	0.580372	0.0283138	1e-07	0.0339396
Sdccag3	5.5667	0.285853	0.607967	-0.651976	0.0418316	0.00700515	0.0260527
Slc39a7	5.5656	-0.41269	0.0627626	0.423265	0.00575404	0.538213	0.0817198
Ccpg1	5.56424	0.0217225	0.672295	-0.429626	0.0179482	0.173701	0.0450892
Gch1	5.56288	-0.846522	0.105932	0.273264	0.000981161	0.900108	0.166534
Arl5a	5.56158	0.144532	-0.775945	-0.369008	0.00462536	0.0634685	0.0905385
Serpinb3b	5.56043			-1.45986			0.00034336
Pabpc1	5.55917	1.1005	-1.13923	-0.331075	0.00742716	0.987543	0.072681
Ssbp4	5.55793	-0.147122	-0.160596	0.717998	0.689154	0.0052739	0.000926858
Tomm40l	5.55675	-3.93773	-0.404075	0.356337	0.00313483	0.959253	0.107882
Fam181b	5.55541	-0.801912	0.191108	0.921149	0.43637	0.0167915	0.00223182
Rbm10	5.55425	-3.05085	-0.942788	0.479404	0.0459212	5.17381e-06	0.0247281
Itgb4	5.55297	-1.12009	0.183874	0.79437	0.202678	1e-07	0.00639354
Rpl12	5.55185	-0.630164	0.578758	0.666009	0.373273	0.0155056	0.00286097
Parp3	5.55087	-0.275859	1.65231	0.482945	0.026578	0.0151861	0.0359599
Tmem79	5.54973	-2.70467	-3.23724	0.446956	0.0043328	0.0111761	0.0943619
Thoc1	5.5483	-0.20486	-1.09541	0.424348	0.0162909	0.644748	0.0485298
Gm2230	5.54731			-2.29982			0.000351794
Pygo1	5.54635	0.281295	0.682825	-0.620232	0.13747	0.0638306	0.00978625
Grcc10	5.54506	-0.495136	0.152422	0.773505	0.0733022	0.433315	0.0173468
Dpcd	5.54407	0.538328	-0.204562	-0.742255	0.028145	0.175697	0.0348891
Trak2	5.54284	-0.176012	0.535092	0.586059	0.0291676	0.0389447	0.0341305
Wdr74	5.54163	-0.179274	-0.649524	0.85013	0.722273	0.160891	0.000850937
Pum1	5.54059	-0.033228	-0.207977	0.299671	0.00297429	1e-07	0.111731
Uck2	5.53947	-0.575445	-0.235449	0.953453	0.386917	1e-07	0.00276288
Phf2	5.53832	-0.657881	-0.364605	0.87602	0.35264	1e-07	0.00318062
Zdhhc14	5.53706	0.0120924	0.388942	-0.531524	0.0923544	1e-07	0.0144116
Ppp4r1	5.536	-0.0402024	-0.298979	0.562076	0.114576	0.32623	0.0118558
Slc35f4	5.53478	0.697935	-0.0238981	-0.63123	0.00664679	0.965247	0.0785785
Ifngr2	5.53362	-10.9332	0.129172	0.113868	6.0063e-06	0.157877	0.582225
Kin	5.53243	-0.511983	1.13755	0.774417	0.309172	0.108722	0.00386632
Taf1d	5.53106	-0.249575	0.908776	0.526047	0.0227692	0.591232	0.0405354
Nckipsd	5.53009	-1.67329	-0.604757	0.671543	0.0732329	0.168191	0.0176991
V1rc3	5.52878			-1.08559			0.000362435
Ercc1	5.52767	-0.347224	-1.24885	0.576613	0.0259222	0.116336	0.0374468
Mknk1	5.52667	-0.54264	0.869971	1.01939	0.168828	0.0271189	0.00809393
Lsm2	5.52548	-0.213899	-0.131234	0.872689	0.139748	0.00234061	0.00985872
1190002H23Rik	5.52426			0.798219			0.000363543
Rad23a	5.52301	-1.0855	1.02909	0.35889	0.00756287	0.593356	0.074415
Tchp	5.52169	-0.139757	0.0982692	0.451821	0.000630331	0.0283154	0.198556
C9	5.52054	2.17657	-0.122303	-0.98592	0.253012	0.0128576	0.00507358
Gde1	5.51917	-0.310828	0.217565	0.257287	0.000667027	0.0649337	0.19508
Sbk1	5.51806	0.451032	-0.246279	-0.438519	0.0102086	1e-07	0.0640783
Slc35c1	5.51666	-2.5883	0.352568	0.178961	4.32658e-05	0.636699	0.402102
Smug1	5.51533	1.44191	0.0482245	-0.502098	0.0127263	0.00558028	0.0572331
Zfp445	5.51417	-1.75418	-0.190624	0.4741	0.0635895	0.0325635	0.0200474
Mapk9	5.51277	0.748346	0.449968	-0.389141	0.00740208	0.542097	0.0760766
Plcg2	5.51154	-0.647123	0.0365801	0.630525	0.04059	1e-07	0.0282524
Dll1	5.51015	-0.328271	0.208153	0.546017	0.138227	0.74176	0.0101551
Parp10	5.50894	-2.45525	-0.480322	0.660713	0.15582	0.107488	0.00898575
Eml3	5.50764	-0.741113	-1.14485	0.443393	0.0368684	0.0822576	0.0302875
Pdhx	5.50653	0.0336707	0.389284	-0.521212	0.0202052	0.00995721	0.0446008
Ralgapa1	5.50532		0.389084	1.19305		0.00604312	0.000377143
Fcgr3	5.50411		-0.3272	1.0626		0.193149	0.000377765
Ss18	5.50281	0.670606	0.341365	-0.54537	0.0120788	0.289197	0.059847
Olfr257	5.50159			-1.79171			0.000380375
Btbd9	5.50024	-0.708452	-0.204508	0.307762	0.00433508	1e-07	0.0987429
Sfrs7	5.49903			0.993056			0.000382705
Slc39a14	5.49777	-1.51688	0.493076	0.31981	0.000416329	1e-07	0.230661
3110070M22Rik	5.49663	8.57375	9.71679		1e-07	1e-07
A830080D01Rik	5.49663	-10.6222	1.81292		1e-07	0.0792077
Adad1	5.49663	-1.48925	4.03809		1e-07	0.65442
Diaph2	5.49663	-10.7197	-0.668381		1e-07	0.00174612
Foxo4	5.49663	-11.9921	1.62055		1e-07	0.649917
Gm16793	5.49663	3.90836	-0.314618		1e-07	0.0358126
Mir5046	5.49663	2.94946			1e-07
Mir6991	5.49663	-0.789293			1e-07
Rab10os	5.49663	3.36421	-1.42392		1e-07	0.136743
Slc25a43	5.49663	-7.39081	-1.02018		1e-07	0.210667
Thegl	5.49663	-5.7649	0.168809		1e-07	0.0164503
Eef1d	5.48399	-0.0256395	-0.532913	0.386657	0.0111667	0.00153116	0.0629968
Ncf4	5.48296	-0.361988	-0.581712	0.588509	0.0613381	0.981677	0.0212683
Tbl1x	5.48179	-6.37466	-0.0895628	0.0575278	9.59154e-07	0.383116	0.776692
Gm4464	5.48058			-2.15777			0.000386068
Tmem115	5.47934	-0.30947	-0.524169	0.456737	0.0298666	0.00104292	0.0356238
Adad2	5.47805	0.222665	0.540352	-0.530651	0.000588124	0.0106191	0.208585
Mif4gd	5.47666	-1.17667	0.67242	0.446971	0.0181843	0.0252392	0.048446
Pira3	5.47541			0.96816			0.00038839
Drd4	5.4741	1.11077	0.991648	-0.513202	0.00104337	0.184623	0.173489
Iffo1	5.47258	-0.913299	-0.314813	0.518598	0.026929	1e-07	0.0382958
Gnb4	5.47154	-1.47912	-0.0062347	0.52379	0.00924471	0.630834	0.0702959
Clcn7	5.47038	-0.470301	-0.0459869	0.605294	0.125857	0.0257668	0.011586
Slc4a5	5.46919	5.40514	-0.769742	-0.505941	0.0509919	1e-07	0.0249789
Otoa	5.46796	2.788	-0.306371	-1.23423	0.0626519	1e-07	0.0213853
Gps2	5.46686	-0.92029	0.680712	0.451647	0.00716833	0.197211	0.0805064
Echdc3	5.46576	-1.13524	-0.479523	0.391158	0.00211553	0.00030579	0.135914
Trappc1	5.46466	-0.121872	-4.7307	0.420384	0.0116248	0.00325036	0.0634233
Fam159a	5.46338	3.60674	-0.178129	-0.297544	0.000201312	0.0123277	0.289059
Xkr5	5.46202	0.741039	-0.270065	-1.32057	0.207264	0.442547	0.007004
Asna1	5.46077	-2.37398	-0.382641	0.456628	0.0504391	0.00106864	0.0255396
Arpc4	5.45966	-0.0954689	0.481963	0.525936	0.0123386	0.102231	0.0616189
Pip4k2b	5.45861	-0.262735	0.514216	0.722473	0.210226	1e-07	0.00689644
Bcl2a1b	5.45758			1.15877			0.000405199
Ppp1r3d	5.4564	-1.11052	0.320242	0.593038	0.051696	0.0145009	0.0251407
Glb1l	5.45529	-0.00194639	0.249442	0.64759	0.178171	0.00253103	0.00832438
Rabgap1l	5.45425	0.254519	0.293644	-0.768146	0.227675	1e-07	0.00631238
Hmgcr	5.45305	-1.66175	-0.720793	0.616588	0.0990528	0.556078	0.0148688
Blcap	5.45201	-2.16834	1.72238	0.595984	0.00914616	7.62461e-06	0.072336
Sh2b3	5.45083	0.236211	-0.303348	-0.24753	0.000680942	0.103455	0.20415
Itgax	5.4495	-0.477797	0.0976202	0.959109	0.414532	0.622643	0.00278939
Fga	5.44847	1.04895	1.7684	-1.0591	0.597528	0.242334	0.00146288
Txlna	5.44734	-0.161693	-1.17004	0.377315	0.00158701	0.252805	0.153231
Aifm3	5.44618	2.91972	0.0207109	-0.723703	0.0146822	0.206945	0.0565489
Fhdc1	5.44494	-0.0572333	-0.495094	0.557669	0.0623316	1e-07	0.0220665
Safb2	5.44391	-1.74157e-05	-0.303774	0.601634	0.169987	0.0321793	0.00887975
Cyld	5.44269	-0.285788	-0.793517	0.345217	0.00659893	0.0483289	0.0854204
B3gat1	5.44146	1.22478	0.813996	-0.741125	0.0155201	0.0128862	0.0551977
Myh14	5.44019	-0.823257	0.630641	0.443457	0.0518633	1e-07	0.025454
Gm7736	5.43927			-1.51044			0.000414857
Gcat	5.43808	-0.189491	-0.176883	0.945969	0.104158	0.509307	0.0144017
Sept3	5.43693	3.33748	-0.342736	-0.45713	0.0039161	0.147385	0.108042
Dnajb12	5.43574	0.414673	-1.08156	-1.30193	0.11042	0.959838	0.0136655
Pip5k1c	5.43468	-0.391328	-0.0458388	0.545976	0.0410928	1e-07	0.0301856
Strada	5.4337	-1.02248	0.0790401	0.937127	0.114159	5.58316e-06	0.0133078
Lst1	5.43261	-1.71952	-1.43125	0.602751	0.380586	0.00062293	0.00324064
Ak5	5.43152	-2.7269	-0.246329		1.21618e-07	1e-07
Fignl1	5.4305	0.698043	-0.274184	-0.75158	0.251636	0.0541049	0.00574079
Actr8	5.42919	-0.685452	-1.01678	0.574441	0.0590525	0.0290337	0.0233464
Kctd18	5.42802	0.164174	-0.415765	-1.42091	0.153282	0.00180149	0.0100467
Gm3129	5.42709			-1.07442			0.000423204
Stx8	5.42597	-1.74004	0.0438707	0.67966	0.131754	1e-07	0.0117391
Zfp28	5.42478	-1.4123	-0.429032	0.579371	0.0506684	0.0463412	0.0262963
Thap4	5.4236	-0.129509	-0.0979384	0.529268	0.0243225	0.474127	0.0430722
Ppp1r14a	5.42235	-0.920832	-0.720324	0.457714	0.0879654	0.00458455	0.0169956
Tank	5.42126		-0.193801	-1.4286		0.155434	0.000424679
Setbp1	5.42023	-1.49448	0.550771	0.375332	0.00921821	1e-07	0.0737441
Slc6a12	5.419	4.45265	-0.943064	-0.73978	0.143532	7.15995e-05	0.0108235
Art4	5.41779	-1.3755	-1.61949	0.164265	7.66979e-05	0.285902	0.375258
Chn2	5.41664	0.189794	-0.426701	-0.7611	0.027496	1e-07	0.0400793
Arhgap4	5.41554	-6.94263	-0.0721637	0.143651	7.11955e-06	0.0745831	0.596805
Myef2	5.41441	0.0531738	-0.274809	-0.565204	0.0593277	0.000680271	0.0235354
Tmprss2	5.41335	-4.74841	0.991242	0.379434	0.0200953	0.0858865	0.0486159
Parp14	5.41225	-1.46854	-0.348205	0.781351	0.327381	0.0172733	0.00412761
Abhd5	5.41117	0.0862355	0.239644	-2.37543	0.921995	0.933901	0.000551294
Rnf168	5.41009	-0.326521	-1.21909	0.215121	0.000301138	0.00578676	0.267115
Gtf2a2	5.40893	-0.51451	-0.439947	0.716974	0.0386513	0.0106755	0.032372
Gm11428	5.40765			1.43387			0.000434212
Necap1	5.40652	-0.172643	-0.94443	0.735951	0.0275899	0.985405	0.0404497
Bach2	5.40533	-3.34653	0.295155	0.695312	0.0512841	1e-07	0.0265419
Dtx2	5.40423	-0.318099	-0.258733	1.01989	0.554204	1e-07	0.00179388
Pnlip	5.40327	6.66667	-0.271137	-0.722542	0.000803712	0.0938094	0.199791
Robld3	5.40203			1.19342			0.000437343
Spsb2	5.40097		-2.29438	0.875868		0.00627103	0.000437491
Rap1gap2	5.39999	1.1159	-0.0579196	-0.24571	4.3804e-05	1e-07	0.428322
Tg	5.399	6.06909	-0.947445	-0.835361	0.0387878	1e-07	0.0324587
E130218I03Rik	5.39809	0.556523	-0.297045	-0.478227	0.0217041	0.0569847	0.0471404
Cdc42	5.39709	0.2022	-0.201159	-1.08265	0.587353	0.852459	0.00161607
Hipk3	5.39594	0.840598	0.646876	-0.729542	0.181554	0.0248762	0.0086971
Cldn4	5.39486	-4.34604	0.306197	0.297728	0.000593498	3.058e-05	0.221278
Lcp1	5.39364	-0.532069	-0.0370931	0.458707	0.0444257	1e-07	0.029906
2810403A07Rik	5.39258	0.485713	-0.472054	-0.572202	0.0487622	0.0058495	0.0280172
Col16a1	5.39156	0.795998	-0.677799	-0.269907	0.000220069	1e-07	0.294951
Naaa	5.39042	-0.920989	1.26305	0.511098	0.0435131	0.0980452	0.0304185
Cnksr2	5.38939	-8.52248	-2.23652		1.39883e-07	0.00138664
Dmkn	5.3882	-3.97325	0.0398787	0.53366	0.0276862	0.00102582	0.0411269
Fam179b	5.387	-0.279427	0.813682	0.694933	0.170606	0.829688	0.00942655
Lrp12	5.38587	0.274198	0.0583753	1.127	0.805996	0.76131	0.000239471
Tab3	5.38485	-8.27307	0.988195		1.4368e-07	0.000155685
2410003K15Rik	5.38385			1.14598			0.000453339
Tinagl1	5.38247	-4.2568	0.531661	0.337072	0.00273917	0.00714375	0.131304
Cep250	5.38152	-0.175375	-0.208176	0.783639	0.396964	1e-07	0.00326993
Ddx50	5.38047	-0.749305	-0.197285	0.405399	0.0127463	0.0532288	0.0650608
Lilrb3	5.37949			0.829153			0.000456453
D330038O06Rik	5.37831			0.873601			0.000457098
Cyfip1	5.3773	-0.275471	-0.351431	0.912868	0.670901	1e-07	0.00127619
Zfp287	5.37608		-0.407118	-1.20197		0.204992	0.000457388
Banp	5.37507	0.237135	-0.435163	1.05183	0.847413	1e-07	0.00028088
Gm10021	5.37384			-0.940023			0.00045955
Cyp4a12b	5.37267		6.00054	-1.19701		0.167049	0.000461787
Rnf130	5.37157	1.6433	0.941324	-0.327594	0.00145089	1e-07	0.167911
Retnlg	5.37041		0	1.14518		0.999839	0.000462692
Itih1	5.36922	5.93857	0.745873	-0.766555	0.0395288	0.689953	0.0333083
Ndufb9	5.3681	-0.259971	-1.13792	0.681162	0.623598	0.478169	0.00150749
Spag1	5.36713	-0.184409	0.844901	0.940266	0.0214452	1e-07	0.0492088
Rhbdd3	5.36608	-0.350873	1.06095	0.785427	0.26764	0.12329	0.0057709
Rhbdl1	5.36517	-1.03614	0.949429	0.158316	4.01563e-05	0.311496	0.446212
Prokr1	5.36408	1.22483	0.552942	-0.631351	0.0254324	0.0478665	0.0445021
Usp4	5.36295	-0.160888	0.0108105	0.393228	0.00652441	0.90253	0.0921632
Tspan33	5.36198	-0.481178	-1.44194	0.647674	0.0588991	0.0254592	0.025242
Lrrc57	5.36095	0.832832	-0.301602	-0.614248	0.0697632	0.378992	0.0221523
Twf2	5.35972	-0.486768	-0.329038	0.746404	0.298315	0.908553	0.00505901
Gm9758	5.35868	1.97323	-1.35542	-0.363185	0.00229986	0.57194	0.143131
Tubb2a	5.35774	1.31261	2.67059	0.959943	0.897399	0.00255016	0.000340441
Dnajc21	5.35647		-0.0534364	1.08599		0.798963	0.000471923
Arhgap23	5.35556	-1.02042	-0.335597	1.2625	0.965648	1e-07	0.000526755
Cd47	5.35457	-0.303133	-0.669684	0.445049	0.0295163	0.216291	0.0409745
Rnf215	5.35347	-0.738194	0.561852	0.704607	0.274769	0.0473199	0.00567762
Srcap	5.35252	-0.0304572	-0.0814493	0.452801	0.0103998	0.892207	0.0742621
Zfp512	5.35148	0.560436	-0.196898	-0.625752	0.139413	0.486859	0.0121719
Gata5	5.3502	-0.52013	1.17009	0.67962	0.0480994	0.17081	0.0297059
Ndufb4	5.34904	-0.457703	-0.039755	0.572417	0.238524	0.0259726	0.00682305
Mmab	5.34808	0.264633	-0.259063	-0.987399	0.134643	0.0772211	0.0126393
Shank2	5.34697	2.75869	0.0666262	-0.613606	0.00990827	1e-07	0.0765445
Ptges2	5.34585	-0.417149	0.718842	0.878374	0.227347	0.00110064	0.00724381
Atad5	5.34475	-0.167594	-0.20307	-1.07614	0.999336	0.285799	0.000481594
Arfip2	5.34383	-0.281845	0.0738347	0.367227	0.0169491	0.604028	0.0576924
Creb3	5.34296	-0.286114	0.828145	0.147083	3.80075e-05	0.0152338	0.457136
4931406B18Rik	5.34197	2.54378	0.394847	-0.941907	0.106394	0.0438822	0.0158121
Mecr	5.34083	-6.39768	0.648208	0.339681	0.00215975	0.00290244	0.14858
Smap1	5.33969	0.888524	0.17887	-0.548719	0.0769217	0.0619101	0.0208889
Chst7	5.33854	-3.85874	-2.36788	0.480556	0.00327444	1e-07	0.126667
A930028N01Rik	5.33757			-1.19714			0.000487304
Utp11l	5.33637	-0.436686	2.04048	0.474819	0.0430245	0.0100172	0.0324895
Atoh7	5.33506	1.41428	0.321219	-1.22834	0.116513	0.678615	0.014664
Gm2058	5.33413			-0.985107			0.000488683
Esrp2	5.33308	-0.0156847	-0.393467	0.493579	0.0351995	0.00649778	0.0373695
Rgl2	5.33205	-0.0516754	-0.106544	0.228546	0.000406068	0.499703	0.259316
Ttc9b	5.33096	0.0446725	-0.318819	-1.09141	0.100479	0.109751	0.0168455
Zfp809	5.32999	-0.26804	-2.74133	1.16451	0.975235	0.000123486	0.000532081
Chchd7	5.32902	-0.115318	-0.244929	0.804413	0.30398	0.033382	0.00512205
Lancl2	5.32799	0.731858	-0.492946	-0.424555	0.00501929	0.749526	0.106576
1810041L15Rik	5.32668	4.71598	-0.079858	-0.823113	0.0285126	1e-07	0.0429806
L3mbtl4	5.32555	0.230257	-0.0315139	-1.33869	0.260378	1e-07	0.00626645
Tbc1d10c	5.32454	-1.52914	1.42805	0.803035	0.307715	0.0058366	0.00506489
Gm14443	5.32342			-1.28989			0.000496824
Surf2	5.32233	-0.074994	-1.9244	0.966398	0.325674	0.0024576	0.00470529
Arih2	5.32123	1.09941	-0.475549	-0.352401	0.00440212	0.511037	0.113403
RP23-303F24.3	5.32025			1.05637			0.000499038
Dmxl2	5.31927	-0.487961	-0.033789	0.536119	0.00458113	1e-07	0.111656
Sprr2e	5.31803			-1.24686			0.000499854
Olfr1382	5.31682		4.95108	-1.37796		0.228994	0.000501126
Gmip	5.31571	-2.39407	0.158581	0.621481	0.358435	4.23271e-05	0.00414416
Gm13251	5.31478	1.19391	-0.0400859	-1.25287	0.0970228	0.0143552	0.0176538
Ttll13	5.3137	0.44583	-0.318946	-0.801956	0.00340088	0.104459	0.126925
Cypt4	5.31267			-2.31911			0.000505453
Ppib	5.31162	-0.333149	0.835266	0.636941	0.432264	0.0568491	0.00313422
Pebp1	5.31024	-0.228615	1.12227	0.796492	0.634079	0.00666487	0.00157691
Ccl4	5.30908	3.79506	-3.13666	-1.02669	0.454174	0.0280837	0.00289818
Mesdc2	5.30806	0.347947	-0.563956	1.00373	0.54375	0.999586	0.00010366
Gm4191	5.30717			-1.39939			0.000506914
Impad1	5.30604	2.23325	0.14193	-0.292665	0.00288427	0.0455256	0.13623
Tlk2	5.30507		-0.170702	0.900092		0.975061	0.000508264
Pigv	5.30396	-0.596105	1.14823	0.40779	0.00137847	0.00782245	0.179104
Gsk3a	5.30311	0.476275	-0.17463	-0.446751	0.0164775	0.95868	0.0605507
Gimap7	5.30197	-2.77778	-0.222136	0.879318	0.236704	0.0115189	0.00725338
Gpaa1	5.30092	-0.260067	0.150584	0.995737	0.706699	0.157779	0.0012717
Dhx32	5.29985	-1.39929	-0.404763	0.382071	0.00516749	1e-07	0.10772
Rnpep	5.29895	-2.73471	-0.757889	0.306524	0.00403287	0.00389659	0.119774
Mlx	5.29787	-0.610341	-0.689512	0.672232	0.123368	0.400189	0.0144914
Tbc1d9b	5.29677	1.11962	0.0831864	-0.967565	0.0303041	0.999797	0.042579
Abr	5.29571	-1.51802	0.00892331	0.486056	0.0644125	1e-07	0.0251628
Fam174a	5.29464	0.0468887	-0.83427	-1.74822	0.999468	0.983207	0.000517935
Cd3d	5.29352	-3.76254	1.46661	0.859227	0.178445	0.0820215	0.0100638
Txnl4b	5.2924	-0.0368912	-0.911802	0.762877	0.0543619	0.114402	0.0287021
Gm7301	5.2913			0.982522			0.000521169
Pisd-ps2	5.29032	-0.0388436	-1.73108	0.767664	0.268241	4.90574e-05	0.00632325
Gm2204	5.28942			-2.06936			0.000523295
Atp5g1	5.28852	0.179409	0.473676	-0.681823	0.0981567	0.903287	0.0179897
1500032L24Rik	5.28749			0.882714			0.000524145
Praf2	5.28641	-4.71617	-3.21441	0.236907	0.000130375	0.103517	0.359059
Ddx55	5.28524	-0.872285	-0.598552	0.592389	0.0149792	0.264218	0.0652989
Nrip2	5.28417	8.51102	-0.270589	-0.243488	4.5494e-05	0.122898	0.455573
Bik	5.28294	-0.112785	2.34095	0.500739	0.00397059	0.042391	0.122565
Kdm5a	5.28199	-0.0614439	0.673487	0.857101	0.223156	0.266146	0.00800053
Dhcr7	5.28098	-0.347933	-0.0104639	0.620359	0.10142	0.00144127	0.0177081
Mlh1	5.2799	-0.781102	0.307431	0.735578	0.306125	0.997386	0.00542564
4833420G17Rik	5.27877	-0.0940998	0.695457	0.919969	0.567971	0.964645	0.00205524
Pfkfb4	5.27777	-0.685043	-0.667108	0.624854	0.0515922	1e-07	0.0303938
Pmpca	5.2767	-0.503037	0.0723098	0.352361	0.00460784	0.852703	0.115741
Mbnl2	5.27569	-0.347999	-0.358137	0.372392	0.0215226	1e-07	0.0536985
Hdhd2	5.27478	-1.73335	-0.966758	0.332132	0.00501669	0.0125822	0.111684
Gm2396	5.2739			-1.06388			0.000537793
Ss18l1	5.27281	0.211632	-0.295926	-0.464955	0.0135617	0.160315	0.0696191
Cldn22	5.27155	-4.21294	-1.06274	0.403673	0.00035446	0.11164	0.281281
Mocs1	5.27053	1.81411	0.147073	-0.608372	0.0135295	0.0286055	0.0699989
Fam126a	5.26965	-0.00710262	-0.403691	0.858968	0.470642	0.997641	0.00291011
Art3	5.26856	-3.25598	-0.797659	0.556279	0.0310945	1e-07	0.0433221
1110037F02Rik	5.26749	0.125809	1.03982	-1.24717	0.386729	0.963296	0.00399438
Nrbp2	5.26636	0.988522	1.75494	-0.221922	0.000601441	0.000642553	0.242803
Gm3232	5.26541			-1.61189			0.000553751
Gas2l1	5.26431	0.207056	0.364553	-0.293564	0.00224852	0.00519052	0.156704
Itga11	5.26342	0.222241	-0.0861719	-0.27271	0.000953607	1e-07	0.211273
Dennd4c	5.26213	-3.00476	0.521086	0.833225	0.035632	0.0768533	0.0401991
Eif1a	5.26109	-0.570703	0.195066	0.598052	0.358976	0.000327878	0.0044994
Rgag4	5.25991	6.5477	-2.9476	-0.487177	0.00165653	1.04757e-05	0.175574
Oprl1	5.25893	0.99295	-0.380871	-0.901587	0.0908112	0.326323	0.0201596
Slc39a6	5.25792	-0.218888	-0.132356	0.907556	0.199362	0.000147052	0.00945724
Rmnd5a	5.25684	-0.352381	0.670542	0.359147	0.00493529	0.00634939	0.115031
Wdr60	5.25598	2.14184	0.908817	-0.801547	0.113447	0.208543	0.0166347
BC107364	5.25495		0.709831	-1.38445		0.145944	0.000560827
Ppp4r2	5.2541	-0.0434538	0.638246	0.356008	0.00830278	0.442136	0.0910303
Il9r	5.25316	3.78013	1.07426	-0.805419	0.0355394	0.0823284	0.0405862
Trpm6	5.25227	1.19089	-0.0344819	-0.524703	0.00499762	0.918296	0.114901
Hcfc1r1	5.25138	-0.300482	-1.88791	0.453396	0.0494562	0.942736	0.032509
Acot10	5.25033	-1.15017	-0.778689	0.496865	0.0172268	0.547045	0.0629324
Gm2881	5.24939			-0.780707			0.000566289
Ints7	5.24842	-0.0622048	0.403597	0.638035	0.0559736	0.396172	0.0297731
Adcy3	5.24746	0.124987	-0.537049	-1.38559	0.420289	1e-07	0.00361517
Abhd10	5.24641	-1.44641	-1.2663	0.692906	0.0438807	0.000306215	0.0354509
Srp9	5.24543	-1.24938	0.35761	0.377134	0.0111282	0.000753575	0.079438
Crbn	5.24442	-0.272851	-0.664316	0.991882	0.659537	0.192326	0.00161977
Gap43	5.24348	-11.8621	-1.82428	0.330168	0.00519538	0.0358848	0.113601
Rpl19	5.24242	-0.454415	-0.707344	0.345128	0.016198	0.954282	0.0654779
Herc5	5.24132			0.828942			0.00057319
Bcan	5.24038	-0.894726	-0.533856	0.514431	0.0175503	0.00244135	0.0628135
Gc	5.23949	3.49802	2.83279	-0.724149	0.0581329	0.208024	0.0292089
2410004P03Rik	5.23861	-0.856646	0.762297	0.766646	0.443872	0.514779	0.00335516
Ehd1	5.23754	-0.457573	0.809508	0.42906	0.0429638	0.924011	0.0362733
D1Pas1	5.23642	-3.46336	-0.151069		2.40907e-07	0.0986584
Itgb7	5.23542	-0.376773	-0.931451	0.500459	0.0213795	0.010427	0.0562756
Stap2	5.23431	-3.42436	0.300824	0.786971	0.428171	0.0267679	0.00356855
Tmem184a	5.23316	3.42087	-1.92395	0.990866	0.475228	0.000772412	8.92299e-05
Sepx1	5.23201			0.887316			0.000579195
Cnrip1	5.23091	0.298234	-1.28673	-1.12523	0.32025	0.00762935	0.00547375
Pcdha7	5.22984	2.20172	-0.122331	-0.606997	0.12973	1e-07	0.0151106
Znhit3	5.22894	-1.8933	0.751141	0.448917	0.0204194	0.0185295	0.0582233
Tead3	5.22799	-0.141762	0.120501	0.559167	0.0791204	0.0123638	0.0232618
Gm715	5.22696	-1.99956	3.00642	0.139947	2.04673e-05	0.294241	0.548825
Ccdc124	5.22602	-0.173255	0.749439	0.681999	0.369304	0.0554664	0.00450768
Chi3l1	5.2252			0.75203			0.000586823
Ddx23	5.22411	-0.615523	-0.411291	0.563738	0.0609321	0.0512133	0.0286704
Dhx30	5.22278	-0.101371	-0.817904	0.683887	0.475133	0.00518625	0.00306991
Tnfaip2	5.22169	-0.680128	0.649468	0.695224	0.171239	0.0228758	0.0115852
Pcp4	5.22064	6.65179	0.494475	-0.873363	0.0692733	0.102526	0.0260598
Upf3a	5.21967	-0.0417506	-0.0615101	0.310024	0.00579799	0.99732	0.110257
Eef1b2	5.21866	-1.12516	1.07443	0.501378	0.0743259	0.0174367	0.0247116
Dusp14	5.21752	0.313218	0.205259	-0.388263	0.0140374	0.10227	0.0721745
Mcm10	5.21654	2.35531	-0.555489	-0.552437	0.103974	0.250205	0.0187119
Gm2122	5.21552			-2.02516			0.000593298
Phxr4	5.2145	6.84278	3.95195	-0.294568	0.00442682	0.000631129	0.124235
Fitm2	5.21353	-0.101905	-0.696211	1.18463	0.94058	0.000408883	0.00071337
Sp100	5.21231	-7.74194	0.341276	0.234618	0.00105609	0.522184	0.211345
Gse1	5.21136	-1.92206	0.165859	0.495851	0.0573675	1e-07	0.0303054
Prdx3	5.21029	-0.282696	-0.926942	0.701893	0.220693	0.535155	0.00891768
Itga5	5.20915	-1.75378	0.386084	0.952125	0.64465	0.22866	0.00178318
Ccl21b	5.20808			0.76313			0.0006002
Flnc	5.20702	-0.902302	-0.377271	0.900766	0.619078	1e-07	0.00193668
Ttc12	5.20615	1.62155	-0.429407	-0.702742	0.40889	0.245654	0.00396919
Skap1	5.20519	0.809299	-0.118604	-1.74603	0.311753	1e-07	0.00583751
Bahcc1	5.20422	1.73409	-0.102526	-0.592964	0.0503201	1e-07	0.0334907
Abl1	5.20308	-0.589763	-0.245499	0.52633	0.0595711	1e-07	0.0296667
Tbc1d19	5.20211	0.0900519	0.380888	0.998031	0.876492	0.999748	0.000410387
Ech1	5.20119	-2.00065	-0.0134912	0.664999	0.206709	0.966815	0.0096738
Kif23	5.20017	-0.320563	0.689735	0.76602	0.331347	0.751784	0.00541209
Ski	5.19908	-0.272806	-0.377418	0.366204	0.00260223	1e-07	0.155252
Gm4149	5.19822			0.765618			0.000606786
Hsd3b3	5.197		-3.82052	-1.10665		0.160124	0.000608733
Kazald1	5.19614	-0.0832876	1.14435	0.960821	0.23086	0.0372735	0.00857438
Slc38a10	5.19512	0.456005	-0.467132	-0.584403	0.010767	1e-07	0.0843405
Gabarapl2	5.19403	-0.356604	-1.24925	0.545398	0.302317	0.00619617	0.00617241
Tnfsf13b	5.19308	-3.41082	-0.539864	0.481221	0.0541436	0.300948	0.0321733
Chst3	5.1921	-0.503757	0.145349	0.496386	0.0592148	0.523598	0.030161
Dctn4	5.19107	0.425955	0.422052	-0.774865	0.308176	0.65477	0.00602705
Cd22	5.19019	-0.922511	-0.00750639	0.80731	0.201291	0.995775	0.0100879
Uroc1	5.18928	-1.37418	-0.223819	-1.18279	0.564826	0.040774	0.000139916
C330023M02Rik	5.18815			1.18869			0.000617086
Gm9822	5.18701			0.86042			0.000617375
Whrn	5.18594	0.730955	-0.0466413	-1.55602	0.285322	1e-07	0.00669701
Ccl27a	5.18511		1.17955	-1.13578		0.51633	0.000621806
Fbxo2	5.18405	-0.198449	-0.0526459	0.333532	0.00500288	0.149939	0.12108
Mamdc2	5.18308	-7.00061	-0.0165006	0.396268	0.00435192	1e-07	0.128478
Vmn2r38	5.18216			-0.917186			0.000624069
Bmp1	5.18122	-1.04214	-0.615814	0.615346	0.305216	1e-07	0.00624
Grem2	5.18004	0.730853	0.5617	-0.398476	0.00310755	0.973469	0.147869
Rnf11	5.1791	-1.26149	-3.18165	0.511185	0.0358035	0.216422	0.043574
Gm13520	5.17806			-1.56043			0.000638639
Spire1	5.1771	-1.27758	0.345929	0.583448	0.0542138	0.0219749	0.0331105
Trim8	5.17629	-0.405438	-0.877411	0.388427	0.0364401	0.114296	0.0434536
Akirin2	5.17522	-0.0995851	-0.332178	0.479875	0.060496	0.969215	0.0306162
Unc5a	5.17399	-0.657248	0.284666	0.281697	0.00017518	1e-07	0.362319
Lyst	5.17307	0.54443	-0.679235	-1.25314	0.41961	0.810106	0.00405216
Ciz1	5.17214	0.602641	0.00442865	-1.17961	0.152162	0.13309	0.0139975
Cyp4a12a	5.17114		1.91452	-1.32214		0.110689	0.000645117
Cbr4	5.17016	-0.757105	-0.049434	0.519177	0.0262551	0.996201	0.053576
Zfp688	5.16917	-0.855449	-2.36476	0.647931	0.047929	0.00301899	0.0363487
Rplp0	5.16815	-0.207718	-1.37733	0.471482	0.0296563	0.789764	0.0499508
Cd79b	5.16713	-0.677082	0.0144907	0.783534	0.289962	0.860659	0.00683973
Mef2d	5.1662	0.0330152	-0.306406	-0.764039	0.225857	1e-07	0.0092542
Ttc4	5.16513	-2.30238	-0.435941	0.674219	0.0944217	0.618382	0.0217515
Rab43	5.16404	-0.300263	-0.737779	0.474636	0.00314722	0.997349	0.149627
Pcdhga7	5.16319	-8.43973	0.436963	0.173214	0.000187948	1e-07	0.357822
Upf3b	5.16209	-4.3228	0.21086	0.521136	0.0343176	9.9405e-06	0.0456719
Nit1	5.16097	-0.31875	0.307005	0.454102	0.0121003	0.0222343	0.0826049
[truncated: 24,379 more rows]

## Sheet: meth_expr_rank_80
geneID	scores	methylation_promoter_effect	methylation_body_effect	expression_effect	methylation_promoter_pvalue	methylation_body_pvalue	expression_pvalue
Clec2d	20.6437	0			0.996706
Ctsk	20.6437	-4.01945	0.389724	2.6565	0.00257643	0.911471	1e-07
Gpr52	20.6437		0			0.999981
Kcnmb4	20.6437	-0.0143946	0.158495	1.09594	0.000127388	1e-07	0.000204881
Mylpf	19.0193	-6.67413	2.01499	3.95906	0.0070794	0.092189	1.73559e-07
Acta1	18.1613	-3.68552	0.229433	4.29288	0.0423511	0.00635114	1.26654e-07
Timp1	17.5628	-5.36296	0.0372591	1.43818	0.000156283	0.991561	1.19679e-05
Scrib	16.9887	-0.0371344	0.293113	1.08293	0.000745922	1e-07	0.000280804
Tnfsf13	16.6124	-3.10662	0.658568	1.11774	3.35294e-06	0.847098	0.000301946
Gpnmb	16.3595	-2.19391	0.393452	3.13804	0.0589735	0.0369285	1e-07
Mapk14	16.1183	1.05593	-0.260729	-1.00392	0.00233669	1e-07	0.00018242
Plagl1	15.8542	2.2086	2.24213	-0.983438	1e-07	2.71151e-05	0.000141945
Dmgdh	15.6605	2.47115	-0.453171	-1.56956	0.00465911	1e-07	9.75968e-05
Efnb1	15.4927	-1.1648	0.721126	0.501423	1e-07	0.000119681	0.0315641
Pi4ka	15.3201	-8.71542	0.10701	0.844286	3.23654e-05	1e-07	0.00629547
Vav1	15.1777	-5.17371	0.656511	0.841745	7.48874e-05	1e-07	0.00392505
Tnnt3	15.0238	-4.23604	-1.41362	6.05905	0.00807302	0.0581435	1e-07
Wnt11	14.8991	0.739052	-0.165794	-1.32975	0.000496985	1e-07	0.00130554
Itih4	14.7548	-1.62576	-1.45299	1.55483	0.000701337	0.996091	1.50413e-05
Gml	14.6169	3.74441	-2.26632	-1.94692	0.000362717	0.255359	0.000107289
Asph	14.521	2.43104	-0.0364935	-1.62401	0.0126379	1e-07	0.000118619
Deaf1	14.4172	-0.782338	0.39473	1.19694	0.00573767	1e-07	0.000332048
Atp13a2	14.3195	-0.892539	0.430943	0.73219	0.000407222	1e-07	0.00340013
BC048546	14.2078	11.4844	0.83278	-1.76459	0.00054095	0.618246	3.3536e-05
Osr1	14.1284	-1.60051	2.91919	0.808408	0.000242756	1.08048e-05	0.00289393
Ramp1	14.052	-2.36171	0.274359	0.794392	0.000165317	1e-07	0.00685391
Acot9	13.9556	-3.92273	0.654959	0.986891	0.00160988	0.0114825	0.000180769
Cdk6	13.8738	-0.200598	0.058031	0.560029	9.54492e-05	1e-07	0.00974781
Gata2	13.7936	-0.0325953	0.328283	0.643893	0.000112579	0.00424822	0.00221366
Fgf16	13.7173	5.53926	-0.461797	-0.850372	4.38845e-06	0.00010344	0.0245085
Il33	13.6292	-18.3373	-0.276211	1.29734	6.93391e-05	0.000308522	2.47496e-05
Prkrip1	13.5648	-0.763402	0.742987	0.85748	0.000186816	0.163261	0.000649863
Slc37a2	13.5011	-8.31663	-0.249814	1.07825	6.15444e-05	0.84813	0.000491754
Lta	13.4381	7.5603	-4.78458	-0.991554	0.00013849	0.00687352	0.00220063
Rab3ip	13.3825	-0.316607	0.907538	0.637394	8.04148e-05	1e-07	0.016261
Cstb	13.3278	-0.864109	0.532478	0.852817	0.000677934	0.00779216	0.000894726
9330179D12Rik	13.2723	5.43496	-0.30655	-1.24583	0.000276143	1e-07	0.00998088
Tnnt2	13.2143	0.128616	-1.15605	-1.43038	0.0025756	0.716114	4.90701e-05
Uimc1	13.1602	-0.0197242	0.225887	0.682989	0.000133549	0.0258023	0.00244913
Nfe2l2	13.1048	1.14466	-1.62754	-1.10411	0.000110847	2.54982e-05	0.00945693
Ckb	13.0551	-1.14581	0.664908	1.12559	0.00197105	0.00835559	0.000455027
Scube1	12.9949	0.0202272	-0.545785	-1.27881	0.0111814	1e-07	0.000672483
Gm11596	12.9547	7.70377	-0.79113	-1.37994	0.00207688	0.0032727	0.000602857
Cars2	12.9056	-1.96362	0.124515	0.892361	0.000464416	1e-07	0.00898717
Caln1	12.8568	4.63354	-0.682855	-1.00808	0.0029865	1e-07	0.00240266
Zdbf2	12.8082	3.44608	-0.585375	-1.13652	0.000321909	1e-07	0.0113474
Baz1a	12.7626	-1.33834	0.353896	0.961619	9.28165e-06	0.230984	0.00757456
H13	12.7184	-0.710447	0.911368	0.789501	0.00166654	1e-07	0.0040423
Myl1	12.6768	-2.99761	0.732478	3.39054	0.111175	0.321698	7.55091e-07
Ano1	12.6404	-0.809506	0.2943	0.922196	0.030636	1e-07	0.000292958
Xylt2	12.5988	-1.53292	-0.807362	1.0257	0.000326562	0.81193	0.000354153
Tnnt1	12.5568	-1.81749	0.0257648	2.47619	0.399331	0.00382064	2.68377e-07
Lctl	12.5137	4.7253	-0.431411	-1.2177	0.00293495	0.0057733	0.000538463
Myh2	12.4712	-8.6096	-1.20511	5.38626	0.0364307	0.00237027	1e-07
Rapgef3	12.4291	-0.189039	0.493138	0.70452	0.000930815	1e-07	0.00766894
As3mt	12.3909	-4.20675	0.399048	0.81414	0.000119241	0.000385565	0.00978054
Bcat2	12.3553	-3.62418	0.599923	0.891883	0.00395892	0.000766663	0.000692572
Mecom	12.3206	0.432493	-0.378265	-0.700092	0.00105369	1e-07	0.00760726
Rcor3	12.2879	-0.706883	-0.647949	0.935359	1.58985e-05	0.553667	0.00268484
2810403D21Rik	12.2433	7.13439	0.655349	-1.52433	0.00250655	0.932096	8.34076e-05
Sox5	12.2037	4.53895	-0.206619	-1.42968	0.00603911	1e-07	0.00214621
Tns1	12.1735	0.016564	-0.124124	-0.843629	0.00101698	1e-07	0.00843376
Irf2	12.1461	-1.85532	0.269158	1.04735	0.0018397	1e-07	0.00569544
Igdcc4	12.1064	2.15428	-0.212972	-1.10301	0.0162462	1e-07	0.000861412
Ipo5	12.0742	-0.0407898	0.747158	1.43051	0.0109457	0.000366078	0.000361292
Zfp219	12.0465	-2.86656	0.211236	0.86403	0.00449458	0.0311865	0.00030987
Dyrk1a	12.018	-0.948278	0.0902394	0.575182	0.000153079	1e-07	0.0269811
Cdh13	11.9868	2.16381	-0.163416	-0.71322	0.00101742	1e-07	0.00911403
B4galnt1	11.9597	-2.56937	1.824	0.799127	0.00102314	0.000308047	0.00316442
Shank2	11.9265	4.41332	-0.237378	-0.613606	1.67637e-05	1e-07	0.0765445
Trmt6	11.8958	-0.320977	0.0658932	1.10059	0.0115307	0.00201972	0.000274934
Psmb5	11.8662	-0.515756	0.687765	0.926954	0.00434192	0.00136853	0.00083626
Ppib	11.8373	-0.222622	2.5204	0.636941	0.000711327	0.00325582	0.00313422
Klhl26	11.8074	1.5134	-1.01405	-1.14281	0.0327807	1e-07	0.000506587
Myo1h	11.7796	3.32251	-0.282199	-1.27444	0.00435167	1e-07	0.00373369
Usp29	11.7546	2.18147	-1.12237	-1.69855	0.00538137	1e-07	0.00315862
Uroc1	11.7299	1.42969	-0.971418	-1.18279	0.00263179	0.955628	0.000139916
Tox	11.7024	0.0806941	-0.982396	-0.980426	0.00173732	1e-07	0.00797579
2610524H06Rik	11.6755	2.82317	-0.674708	-0.966231	3.47848e-05	0.0278492	0.0134821
Cope	11.6505	-0.183601	1.40093	1.11014	0.0507748	0.0234407	2.63294e-05
Smarcd1	11.6243	-0.990351	0.0388806	0.645795	3.6825e-05	0.00291162	0.0203943
Myh11	11.6001	2.50103	-0.291776	-0.505099	0.000484983	1e-07	0.0195986
Ddit3	11.5731	-0.866052	-1.73534	1.2524	0.000157462	0.0535383	0.000399833
Rps6kc1	11.5508	-1.56792	0.259112	0.561533	0.000155292	1e-07	0.037723
Lef1	11.5294	0.746601	-0.0723231	-1.53511	0.00705364	1e-07	0.0032375
Mettl2	11.5062	-1.24243	1.35081	0.673402	0.000362065	0.0341959	0.00389856
Paqr5	11.4827	3.00447	-0.557203	-1.00328	0.0111919	1e-07	0.00238267
Tmod2	11.4572	-1.54455	0.916236	0.56642	0.000148737	0.0156949	0.00909858
Fitm2	11.435	-1.0663	0.626065	1.18463	0.00632434	0.00589312	0.00071337
Pfkp	11.4146	0.716799	-0.865692	-0.491465	0.000301898	1e-07	0.0305785
Pknox1	11.3933	-0.104031	0.00986763	0.648325	0.00116431	1e-07	0.0141919
Thsd7b	11.3707	3.6301	-0.504136	-1.161	0.00500849	1e-07	0.00503304
2310007B03Rik	11.3468	-2.12321	1.63359	0.687492	0.000234921	0.0127262	0.00793504
Tjap1	11.3277	-4.89991	0.0704543	0.677827	0.00249268	1e-07	0.00922273
Atp5l	11.3062	-1.20116	-1.3748	1.06592	0.000817743	0.0184431	0.000103545
Zfp207	11.2826	-1.17476	1.95139	0.785948	0.000768199	0.033648	0.00302661
Magi2	11.2627	0.898882	-0.50055	-1.4377	0.0155987	1e-07	0.00206888
Polk	11.2402	0.557582	-2.81868	-0.889672	0.000686998	0.000482935	0.0077112
Unc13b	11.2228	-1.22377	0.0388121	0.512422	0.000129999	1e-07	0.051088
Trim65	11.203	-2.53831	1.11392	0.980547	0.000333433	0.509317	0.00212518
Snw1	11.1835	-1.3949	-0.327047	0.892347	0.00219406	0.992031	0.000295601
Smad1	11.1657	-3.21802	0.131846	0.872328	0.0240497	1e-07	0.00141044
Wars	11.1445	-1.03529	0.414909	0.573931	0.00129508	1e-07	0.0155186
Actn2	11.1259	-6.10389	-0.711388	2.03943	7.86414e-05	0.756232	0.0030615
Rhof	11.1047	-0.954898	0.667548	0.962942	0.00124215	0.358328	0.00107984
Trappc6b	11.0862	1.05508	-0.304225	-1.16056	0.00040366	0.0591853	0.00506848
Rps27	11.0687	-1.32129	0.636792	0.528479	0.000410244	0.0259379	0.00631808
Nbeal1	11.05	2.56677	0.614926	-0.788989	0.00042522	0.432743	0.000863929
Ube2s	11.0328	-0.322994	0.656472	0.77076	0.0118073	0.00119602	0.000885018
Ube4b	11.0132	-0.623339	0.271312	0.435027	0.000337079	1e-07	0.0401782
Slc2a4	10.9956	-0.260872	-0.578407	1.82191	0.00608932	0.259051	6.73139e-05
Clic3	10.9794	-5.27303	-0.180689	0.596831	5.40477e-05	0.963285	0.00633079
CK137956	10.9597	1.12491	-1.5891	-1.44212	0.079883	1e-07	0.000508228
Sdc4	10.9427	-0.934457	0.611757	0.51953	0.00181335	1e-07	0.0173656
Sh3bp2	10.9232	-0.328159	0.290864	0.841881	0.00881216	1e-07	0.00561491
Wnt7b	10.9067	-0.849836	0.273402	0.685727	0.00134533	1e-07	0.0217952
1110008P14Rik	10.8881	-0.94179	0.037478	0.69621	0.00219553	0.00529357	0.00355398
Dok5	10.8748	2.9644	-0.110143	-0.587734	7.36021e-05	1e-07	0.0944267
Ppm1h	10.8575	-1.58979	0.0200734	1.27226	0.00596007	1e-07	0.00826725
Atp5o	10.8414	-2.44471	1.23373	0.645678	0.000921954	0.0441739	0.00445211
Sh2d3c	10.8233	-0.934744	0.340384	0.882735	0.026383	1e-07	0.00226293
Gmeb2	10.8054	18.0882	-0.0554254	-0.267175	1e-07	0.0414628	0.220245
Ddi2	10.7902	-0.096301	0.724169	1.359	0.124171	0.00174501	5.54517e-05
Rapsn	10.7731	9.56416	-0.492308	-0.590689	0.000358303	0.255765	0.0051018
AA986860	10.7549	-6.37345	0.0905323	1.17198	0.012436	0.0165369	0.000666287
BC002163	10.7369	-0.0747164	2.65363	0.621301	0.00324475	0.00164845	0.00395935
Klhdc10	10.72	0.346774	-0.324446	-1.07673	0.00611013	0.526535	0.000392477
Rab11fip3	10.7025	-0.456606	0.351468	0.605516	0.000152202	1e-07	0.0782562
Fam109a	10.6858	-0.0451815	1.80458	0.721269	0.00450321	0.0139882	0.00201029
Ctsd	10.6679	-0.748823	-0.747521	1.1034	0.00422136	0.0129176	4.96057e-05
1810041L15Rik	10.6522	6.43256	-0.116021	-0.823113	0.00059837	1e-07	0.0429806
Myl7	10.6358	3.64884	-0.624099	-1.0283	0.00833688	0.793178	0.000245619
Rps19bp1	10.6185	-0.600462	-2.35558	1.00253	0.000366711	0.0435077	0.000720784
Otub2	10.6035	0.579252	-0.482759	-0.920558	0.00345273	1e-07	0.0154271
Ndst1	10.5875	2.0662	-0.356706	-0.752717	0.0334317	1e-07	0.00221481
Chmp6	10.5703	-1.61269	0.54777	0.662666	0.000233298	7.06248e-05	0.0369349
Lcmt1	10.5558	-0.182477	0.403319	0.808015	0.0795176	1e-07	0.000796634
Dagla	10.5394	-1.63563	0.183943	0.642817	0.00255349	1e-07	0.0193863
Rell2	10.5274	-0.624601	-0.860393	1.02449	0.000151162	0.00155371	0.000632964
Tram2	10.5126	0.646902	-0.889334	-0.662545	0.0511422	1e-07	0.00143
Kncn	10.4981	8.70844	-0.0998527	-1.31615	0.000342026	0.312019	0.00601554
Gpd1	10.4845	-3.83594	1.04525	0.892491	0.0010752	0.00929924	0.00759266
D830031N03Rik	10.4699	-1.74673	1.20988	1.07313	0.0226555	0.0228954	0.000420043
Lif	10.4572	6.50836	0.99856	-1.29437	0.000863854	0.554874	0.00113382
Kcnn4	10.444	-5.49165	-0.147353	0.97299	0.000664143	0.000735977	0.000177684
Heg1	10.4282	0.482507	-0.415593	-0.643209	0.00719252	1e-07	0.0100828
Zfp618	10.4156	0.581036	-0.240989	-1.02003	0.0358452	1e-07	0.00235557
Saa3	10.4043	-9.40934	-11.6685	1.88024	0.0056681	1.90809e-06	6.07168e-06
Pole3	10.3911	-0.262285	1.68127	0.649605	0.00251025	0.000623483	0.00731645
Rpl13	10.3763	-0.195612	-1.2666	0.690142	0.000625941	0.843854	0.00202919
Grb14	10.3656	0.444944	-0.0921775	-1.21048	0.00553632	0.0156596	0.00209299
Uros	10.3522	-0.45827	1.19679	1.26559	0.00487985	0.000412069	0.00486088
Ppp2r2a	10.3414	1.98985	-1.75657	-1.57456	0.000444181	0.0239007	0.0120275
Trim47	10.3271	-1.81184	-1.11787	0.995755	0.00145898	0.0603825	0.000325901
Cd5	10.3124	-2.94995	1.3714	0.659493	0.000917067	0.00010049	0.0196797
Glb1l	10.2984	-0.39387	1.66641	0.64759	0.00207381	0.00102419	0.00832438
Scn5a	10.2871	4.77281	-0.562482	-1.13027	0.00252033	1e-07	0.0229451
Srgap2	10.2741	0.931615	0.652196	-0.540687	1.8245e-05	0.998973	0.0201188
Adcy3	10.2615	0.376766	-0.19186	-1.38559	0.0264218	1e-07	0.00361517
Bzrap1	10.2482	1.17238	-0.57415	-1.43363	0.0432111	1e-07	0.00217165
Zc3h7a	10.2367	-0.0377837	0.228869	0.715441	0.0067967	0.00213852	0.00301958
Glb1	10.225	-1.1077	0.165203	0.648308	0.0121982	1e-07	0.0076816
Hmbs	10.2132	-8.57247	-1.05185	0.975502	0.00626655	0.973489	0.000381155
Anp32a	10.2011	-0.847601	0.964938	0.542861	0.00307277	1e-07	0.0217723
Elf3	10.1878	-4.10394	-1.23281	0.562106	2.15578e-05	0.503958	0.0142828
Myt1l	10.1747	2.06941	-0.733092	-0.899216	0.00797495	1e-07	0.011746
Ggt6	10.1616	-8.3509	2.12086	0.614413	0.000153377	0.083385	0.0197945
Ngf	10.1486	1.68312	-1.08326	-0.971564	0.014593	1e-07	0.00728116
Prex1	10.1351	0.404107	-0.201888	-0.854478	0.0250821	1e-07	0.00444166
Surf2	10.121	-0.508609	0.726561	0.966398	0.000630813	0.482813	0.00470529
Rassf8	10.1093	2.50432	-0.59292	-1.15027	0.00138156	0.276988	0.00344742
Phc2	10.0965	-1.25894	0.088807	0.40813	0.00217143	1e-07	0.0292975
Dip2a	10.0847	-0.269466	0.223935	0.655705	0.00650601	1e-07	0.0142028
Enpp1	10.0743	-0.788078	1.07091	0.812347	0.0160728	1e-07	0.00686864
N6amt1	10.0652	-0.725466	0.536944	1.10413	0.00441506	0.0952729	0.0020739
Pitpnm2	10.0538	-0.609304	0.250129	0.492768	0.00303809	1e-07	0.0242081
9430038I01Rik	10.0415	-0.736144	0.738637	0.68845	0.0047696	0.0212368	0.00296965
Aldh16a1	10.0319	-1.10245	-0.78406	0.833785	0.00152202	0.644154	0.00117936
Rreb1	10.0242	-0.134428	0.357954	0.497979	0.000714992	1e-07	0.0558463
Ctps2	10.0135	7.34752	-0.0538189	-0.725723	0.00107699	0.0240397	0.00890161
Map2k3	10.0017	-0.402541	-0.98127	0.767034	0.000628096	0.0812142	0.000994403
Cabp1	9.98841	2.17564	-0.301162	-1.35392	0.00316095	1e-07	0.0243865
Atp6ap2	9.97817	-3.16122	0.36545	0.599131	0.00131911	0.0540938	0.00655105
Yipf2	9.96842	1.87448	-0.128476	-0.631102	0.000260599	0.4172	0.00964312
Galnt6	9.95762	-1.11852	-0.411917	1.18678	0.000117061	1e-07	0.000258045
Kazald1	9.94753	-1.24235	0.470276	0.960821	0.000522281	0.18427	0.00857438
Gm3363	9.93891	6.39793	-1.58861	-1.04893	0.00749188	0.024243	0.00210246
Mms19	9.92783	-0.373871	-0.208213	0.943012	0.000135194	0.152125	0.00379775
Kif17	9.91499	2.92976	-1.18016	-0.827296	0.00209429	1e-07	0.0332935
Cyc1	9.90586	-0.7825	2.14079	0.887885	0.00218185	0.0061731	0.00792451
Fnbp1	9.89603	1.1274	-0.357463	-0.842395	0.0113584	1e-07	0.0104028
Lnp	9.88519	0.480115	-0.771106	-0.727466	0.000357092	0.121281	0.012936
Myef2	9.87504	1.76761	-0.828955	-0.565204	0.00025153	0.0224974	0.0235354
Mapre2	9.86463	-0.165401	0.299359	1.00182	0.0732249	1e-07	0.00165044
Tagln3	9.85249	0.167423	-2.26477	-0.911011	0.00145158	0.577836	0.00288433
Tpm3	9.84168	-6.84932	0.534922	0.556386	0.000234536	0.0034963	0.035418
4931423N10Rik	9.83226	0.232985	-0.900263	-1.65863	0.0159589	0.00146256	0.00218487
Sap30	9.8232	-0.495959	0.0952746	1.06986	0.00135298	0.56733	0.00317989
Aup1	9.81141	-0.345254	0.211855	0.482289	0.000652588	0.0173283	0.0153521
Slc25a44	9.80265	-1.55776	-0.0732569	0.562946	1.74498e-05	0.0223889	0.00811163
Spef1	9.79169	-17.5084	0.451993	0.642861	0.00170433	0.000765087	0.01466
Dab2ip	9.77999	-0.515463	0.141919	0.416495	0.0020988	1e-07	0.0361056
Dtnbp1	9.76976	1.32516	-0.497356	-1.13146	0.00148656	1e-07	0.0442858
Thsd7a	9.75808	1.09872	-1.17517	-0.704478	0.0139274	1e-07	0.00976576
Ache	9.74885	3.08838	-0.864714	-0.942606	2.90682e-05	0.00289422	0.0943582
Dcun1d3	9.73986	-0.5998	0.725017	0.707867	0.00125006	0.00017254	0.0231001
Cfdp1	9.72964	-0.458537	0.147529	0.974335	0.0867439	1e-07	0.00153412
Garnl3	9.72015	-4.15985	0.491258	0.45034	0.00095279	1e-07	0.0582328
Cdk2ap2	9.71177	-0.21454	1.1532	0.860871	0.0113335	0.351519	0.000699993
Tsfm	9.70188	-1.36375	0.0641621	0.637853	0.000630989	0.727145	0.00521258
Adcy4	9.69165	-8.42198	0.2317	0.5577	4.71091e-05	0.471424	0.0280367
Huwe1	9.68196	3.648	-0.40169	-0.504128	0.000203558	0.116772	0.0212663
Ttyh3	9.67317	-0.642317	0.0471909	0.44081	0.00151522	1e-07	0.0475028
Mmp12	9.66375		0.788087	4.28839		0.200657	1e-07
Mthfr	9.65277	0.246079	-0.248146	-0.725586	0.0255115	1e-07	0.00643469
Fsd1	9.64505	0.276627	0.40965	-1.68213	0.00459617	0.857329	0.000848759
Lsr	9.63567	-0.380308	-0.994371	1.05823	0.00462172	0.444338	0.000556015
Pdgfra	9.62568	6.45494	-0.339842	-0.361835	0.00123481	1e-07	0.0559209
Eef1b2	9.61714	-1.62727	0.00173468	0.501378	0.00168182	5.99981e-05	0.0247116
Aqp3	9.60576	0.848512	-1.5426	-1.02678	0.0543534	0.000116596	0.00116349
Imp3	9.59602	-1.56825	-0.208597	0.680489	0.000801047	0.241546	0.00188283
Dhx58	9.58668	-1.26499	-0.307303	1.29155	0.00188599	0.0202813	0.000410026
Fdxacb1	9.57685	-0.307569	1.37259	0.765785	0.00254581	0.0294884	0.00683009
Fbxo21	9.56751	0.877315	-0.297068	-1.09949	0.19334	1e-07	0.000569399
Ankrd23	9.55876	-1.94481	-0.324187	1.6726	0.0258252	0.952744	0.000157134
Psme2	9.5495	-1.00142	0.858098	0.551762	0.000524529	0.938022	0.00578699
Cdc42	9.53976	0.617026	1.10864	-1.08265	0.00275033	0.996392	0.00161607
Gprasp1	9.52944	2.97043	-1.33775	-0.544883	0.000225597	0.00938381	0.0380707
Treml1	9.52129	0.438185	0.613489	-1.5002	0.0134994	0.0113122	4.62097e-05
Bcl3	9.51274	-1.18399	0.663317	0.81718	0.018963	0.000489071	0.00298932
AI506816	9.50387	-0.622005	-0.17259	0.474799	1.32203e-05	0.664732	0.0326697
Cmtm3	9.49539	-1.78628	0.857011	0.666384	0.00426194	0.250203	0.00259065
Ttll11	9.48782	0.680418	-0.17455	-0.212195	6.46145e-07	1e-07	0.631688
Sftpd	9.47958	-19.5708	-1.98393	0.887205	0.00123076	0.000420475	0.000271371
Hey1	9.47197	-0.333539	0.0129125	0.771212	0.00204658	0.974625	0.00236054
Ovol3	9.46226	3.88204	1.31655	-1.3753	0.00994517	0.67262	0.000406674
Gpr137b	9.45275	-0.0167954	0.665449	0.884975	0.00835304	5.34945e-05	0.00948523
Rbm18	9.445	-0.581246	-1.08198	0.714113	0.00102358	0.418126	0.00233116
D930015E06Rik	9.43617	-0.6216	0.342798	0.917853	0.0936152	1e-07	0.00193707
Mybpc1	9.43025		1.05098	3.1626		0.373759	1e-07
Nop10	9.41981	-1.11129	0.564075	0.72796	0.0095755	0.35485	0.00118738
Efemp2	9.41017	-2.24721	1.18977	0.655548	0.000360259	0.208844	0.0166956
Rictor	9.40291	1.38654	-0.565684	-0.318986	0.000661355	1e-07	0.0877906
Rab40c	9.39369	-0.405249	-0.0673921	0.901463	0.00777634	0.932248	0.000719128
Cmah	9.38467	1.33836	-0.239362	-0.639308	0.0601108	1e-07	0.00346816
C330007P06Rik	9.37734	4.2404	-0.958942	-1.57392	0.00363341	0.0246192	0.00663757
Ccs	9.36938	-0.0185705	0.14601	0.836198	0.00382286	0.163544	0.00379399
Snx8	9.36096	-0.969433	0.20226	0.592919	0.0191775	1e-07	0.0108365
Kirrel	9.35347	5.44573	-0.242369	-0.392578	0.000292217	1e-07	0.127619
Sema6b	9.34552	-1.36902	0.0799446	0.597512	0.0122059	1e-07	0.015836
1700125H03Rik	9.33769	2.52525	-0.987895	-1.25479	0.221476	0.00589974	7.69701e-05
Rasa3	9.32772	-0.0578682	0.0412757	0.584796	0.0191044	1e-07	0.0110415
Abhd5	9.31883	0.333625	1.21921	-2.37543	0.00293488	0.0728326	0.000551294
1700037H04Rik	9.30983	3.25596	0.422149	-0.332269	1e-07	0.0337374	0.101481
Bicc1	9.30173	-0.686727	0.0108945	0.578342	0.00668869	1e-07	0.025232
Csmd1	9.29399	0.645677	-0.616822	-0.983373	0.0043966	1e-07	0.0333662
Mynn	9.28667	-8.45873	0.03374	0.90784	3.90628e-05	0.795853	0.0332681
Hoxa9	9.27789	5.39394	-0.0511991	-1.76977	0.0166857	0.753083	0.000478924
Flcn	9.26828	-2.99486	0.223503	0.503355	0.000426811	0.0106422	0.0327034
Cdk5rap1	9.26067	0.21397	-0.837876	-1.52003	0.0657813	0.000252878	0.00112032
Atp8a1	9.25331	-0.132889	0.0358361	1.06292	0.0442148	1e-07	0.00532497
Cyp2b19	9.24521	11.241	-1.39007	-1.39697	0.00287601	0.00784365	0.0110141
Lpar5	9.23799	1.26611	-1.08178	-0.820214	0.0122907	0.00049073	0.00583295
Pemt	9.23049	0.431511	-1.15237	-1.32443	0.0341373	1e-07	0.00705887
Mib2	9.22233	-0.393864	0.337783	0.613215	0.00258525	0.00754099	0.0122109
Gspt2	9.21488	6.69865	-0.341211	-0.573238	9.72842e-06	0.145465	0.105665
Nr3c1	9.20573	4.15567	-0.21134	-0.530281	0.000119133	0.29665	0.0307534
Zbp1	9.19842	-2.66815	2.87202	0.720586	0.0181394	0.000232855	0.00479364
Pus1	9.19189	-0.275761	-0.539116	1.2456	0.00126715	0.00231784	0.000506435
Suds3	9.18449	-0.226288	0.232773	0.673965	0.0158505	1e-07	0.0142954
Rpl41	9.17748	-1.13653	1.68993	0.822346	0.105581	1.97979e-07	0.00187228
Srl	9.16931	-2.07303	1.66498	1.34617	0.0353454	0.00586676	0.00133042
Grina	9.16132	-0.529646	1.38468	0.436781	0.000226504	0.046327	0.036278
Psma5	9.15351	-0.735886	0.550129	0.65645	0.00150027	0.150582	0.00896537
Abat	9.14654	1.44883	-0.399053	-1.7426	0.0873332	1e-07	0.00266029
Acsf3	9.1404	1.36415	-0.054947	-1.15238	0.0630338	1e-07	0.00392063
Hist1h2ai	9.13259	-1.0705		0.450701	2.28922e-05		0.0404637
Nubpl	9.12598	0.542509	-0.719187	-0.925671	0.0358256	1e-07	0.00715083
Hoxa4	9.11968	0.754913	-0.876257	-0.735082	0.0419223	2.68239e-05	0.00304241
Lgals3	9.11204	-1.61187	0.325513	1.48122	0.221436	0.274718	2.31197e-05
Sh3bgrl3	9.10499	-1.12661	0.371289	0.746828	0.0613239	6.97689e-06	0.00242715
Cd300lf	9.09904	-7.73037	-0.334664	0.824248	0.000793395	0.231399	0.00285244
Fpgs	9.09283	-0.378268	0.566736	0.804042	0.00691869	0.00172536	0.00842947
Trem3	9.08549	12.0087	-3.74177	-0.840987	0.00158322	0.00238019	0.022231
Rpl31	9.07911	-0.746421	1.5412	0.736129	0.00174464	0.438542	0.00576926
Steap3	9.07253	4.32991	-1.74732	-0.479603	0.00292358	1e-07	0.0486611
Cxcl10	9.06499	-0.583208	2.98034	0.836957	0.00889434	0.00984688	0.0050289
Cst3	9.05741	-4.72088	-1.4514	0.571341	0.00033842	0.940759	0.0105174
Wbp1	9.04971	-0.177827	-0.434983	1.03004	0.00828005	0.0631179	0.000243826
Eno3	9.04372	-1.7887	0.519193	1.13005	0.0388763	0.134961	0.000550537
Krtap9-3	9.03573	5.87614	-6.13893	-1.36726	0.123147	0.0210548	0.000207899
Ptpro	9.02812	3.98453	-0.347228	-1.29742	0.14529	1e-07	0.00151275
Brd8	9.0204	-0.422774	0.106014	1.3824	0.118893	0.30104	7.87157e-05
Pla2r1	9.01305	0.645158	-0.549691	-1.3463	0.00982491	1e-07	0.0233216
Rbck1	9.00498	-14.4643	-0.45692	0.603523	0.000404141	0.899587	0.00948731
Ift122	8.99756	-0.117418	0.66088	0.8597	0.138006	1e-07	0.00166182
Pou1f1	8.99043	1.58819		-1.52949	0.00825193		0.00103149
Nos3	8.98231	-7.51802	-0.85826	0.722363	1.9638e-05	0.0519114	0.0179894
Wnt10b	8.97604	1.80252	0.195469	-0.978386	0.00661975	0.107915	0.000398726
Fblim1	8.96946	-4.5068	0.247213	0.618598	0.00105939	0.238016	0.0112569
Uqcrq	8.9633	-1.84088	0.0047159	1.0329	0.0210262	0.999626	0.00039612
Bmyc	8.95583	-0.93811	0.597281	0.802614	0.00514516	0.182167	0.00395054
Ruvbl1	8.94732	-1.0615	-0.0956606	0.508715	2.19615e-06	0.0514647	0.046695
Mllt11	8.94043	-0.444854	-0.0161475	0.851369	0.00113213	0.591615	0.0038639
Gpx3	8.93548	-0.675884	0.523524	0.64133	0.00570376	0.0237808	0.00648823
Tsc22d3	8.92903	-2.98824	1.35195	0.681745	0.0163901	0.0618227	0.00200481
Arhgap9	8.9224	-4.38534	1.68521	0.743956	0.00585158	0.0939189	0.00449151
Plekha2	8.91528	-0.664515	0.0770221	0.404234	0.00106283	1e-07	0.0896942
Yap1	8.90954	0.552459	-0.729575	-0.617434	0.0128025	1e-07	0.0201176
Cblb	8.90285	0.911419	-0.367422	-0.699	0.00880244	1e-07	0.0264959
Fam69b	8.89534	-0.209592	0.120426	1.22989	0.0081254	0.0779393	0.00368295
Pik3r6	8.88985	-5.17705	0.47888	0.976908	0.0744001	1e-07	0.00397146
Cyb561d2	8.88368	-0.909742	2.27405	0.853242	0.0275221	3.01635e-05	0.00563894
Aff1	8.8781	0.768415	-0.617924	-0.338056	0.000512269	1e-07	0.128397
Mybpc2	8.87215	-4.90318	0.892472	1.27828	0.00716883	0.647513	0.00179553
Slc10a6	8.86609	-5.14729	1.30316	0.789172	0.0124292	0.262063	0.00168788
Mex3b	8.86024	-1.00209	0.800209	0.964558	0.0774617	0.000110491	0.00148232
Fxyd4	8.85428	6.39869	-5.12964	-0.709531	0.00493277	0.0277843	0.00758306
Nsdhl	8.84802	-0.0686165	0.638029	0.609851	0.000148972	0.0083192	0.0735406
Fam92a	8.84216	-5.85756	-1.13871	0.900181	0.000887186	0.308665	0.00379347
Zc3h3	8.83424	-0.290877	0.482133	0.703496	0.0332	1e-07	0.00985486
Rab3il1	8.82842	-0.860801	0.370019	0.546543	0.00160959	0.0424161	0.0155205
Ldha	8.82274	-0.543514	0.0223547	0.599217	0.00187596	0.918108	0.0045519
Ccdc82	8.81696	-3.14376	2.87257	0.7449	0.000843458	0.323308	0.0134668
Ccl6	8.81131		1.0459	1.74832		0.0128287	1.30493e-06
Zfp395	8.80494	0.39884	-0.407419	-1.39639	0.0138617	0.204896	0.00184549
Negr1	8.79816	1.31284	-0.872022	-0.370894	0.00190878	1e-07	0.0741416
Tmem176a	8.79183	-1.28295	0.76378	0.521706	0.00201342	0.058487	0.0129778
Rfx1	8.78558	0.470254	-0.449631	-1.28135	0.0986876	1e-07	0.00326585
Igh	8.77922			3.59082			1e-07
Plunc	8.77922			-5.4727			1e-07
Reg3g	8.77922			-3.48861			1e-07
Retnla	8.77922			3.10717			1e-07
U46068	8.77922			-3.21835			1e-07
C77370	8.74903	-0.670191	0.537607	0.57281	0.00436667	7.22715e-05	0.0245236
Kcnq2	8.74267	1.04678	-0.609871	-1.28026	0.00645523	1e-07	0.0385402
Tmem164	8.73669	-5.41724	-0.425015	0.570195	2.0872e-06	1e-07	0.0098609
Runx1t1	8.73073	1.33054	-0.117981	-0.52772	0.00307804	1e-07	0.0604243
Ldoc1	8.72467	3.2519	-1.61064	-1.19968	0.000783395	0.0156613	0.0326494
Rhbdd3	8.71874	-0.014974	1.52561	0.785427	0.00823978	0.0311825	0.0057709
Wdfy2	8.71278	1.20238	-0.131407	-0.435618	9.98791e-05	1e-07	0.259728
Ceacam1	8.70648	0.939691	-0.24526	-0.587653	0.00564404	0.00195914	0.0135285
Zmym6	8.70102	-0.235064	0.235963	0.852141	0.0558616	0.0103308	0.00112154
Ptch1	8.69528	0.0449599	-0.0911794	-0.692838	0.0867979	1e-07	0.00416728
Art1	8.68979	-3.57257	-0.764203	1.19271	0.0226531	0.178534	0.000180738
Pik3cd	8.68408	-1.46186	0.199878	0.719756	0.0116047	1e-07	0.0268404
Wbscr27	8.67828	-3.90642	0.643002	0.421423	3.04258e-05	0.182856	0.0900283
Cep250	8.67312	-0.349918	0.299021	0.783639	0.106573	1e-07	0.00326993
Gm10436	8.66769	5.40541		-1.06208	0.00095288		0.00800358
Cilp	8.66309	-7.47806	-1.51766	1.31765	0.00379889	0.205529	0.00124012
Gm13251	8.65723	1.2156	-1.26585	-1.25287	0.0046514	0.00108014	0.0176538
Pim1	8.65098	-0.290167	-0.229037	0.841551	0.00135285	0.00584028	0.0010516
Eme2	8.64459	1.0371	5.05213	-1.32131	0.00195858	0.000969896	0.000521084
Herc1	8.63861	0.00456221	-0.485867	-0.718403	0.0160497	0.00685884	0.00480308
Dcun1d5	8.63225	-0.537469	2.49262	0.708808	0.00273432	0.0249642	0.0147433
Clcnkb	8.62711	6.76434	-0.335784	-0.951207	0.00391723	0.0521654	0.00967222
Brsk2	8.62174	2.02654	-0.234437	-1.11839	0.00395051	1e-07	0.0559683
Rab27a	8.61685	-0.358803	0.185186	0.631548	0.0858537	1e-07	0.00447346
Hint2	8.61168	-0.852939	0.493724	0.894044	0.0118825	0.837736	0.00125623
Fgd4	8.60519	0.534231	-0.228792	-0.944523	0.0230718	0.00162521	0.00465653
Pigm	8.59916	-0.237292	1.93232	1.07987	0.0365715	0.495119	0.000523878
Mpst	8.59343	0.306762	0.77215	-1.5113	0.0179928	0.972862	0.000702453
Mrps18a	8.58799	-0.435584	1.20059	0.656977	0.00180038	0.0131952	0.0226783
Cox17	8.58196	-0.681708	1.64047	0.65357	0.0198814	0.0229849	0.00317827
Bend5	8.5771	0.355558	-0.195451	-0.715846	0.0101462	0.031341	0.00545973
Unc13d	8.57171	-3.04973	1.22988	0.591625	0.0182507	1e-07	0.0211459
Cldn7	8.56666	-1.84155	0.62769	0.97644	0.017854	0.701827	0.00101675
Dus1l	8.56118	-1.00661	-0.670423	0.818911	0.00373147	0.933178	0.00313608
Lace1	8.55578	-0.633353	0.303863	0.675315	0.000281082	1e-07	0.198593
Map1lc3a	8.55071	-0.758674	0.00273524	0.819457	0.0244123	0.0112526	0.00318591
Sdf2	8.54522	-0.466941	0.699304	0.635038	0.0113148	0.276993	0.00260417
E130012A19Rik	8.53894	-3.17539	-0.278697	0.731432	3.82033e-05	0.00313815	0.0107655
Ulk3	8.53408	-1.16194	0.528778	0.805082	0.0172662	0.00512704	0.0053092
Mlst8	8.52939	-1.94439	-0.511881	0.673578	0.000361541	0.0434143	0.00507496
Plg	8.52493	1.2673	-0.604168	-1.64574	0.257891	0.137476	5.16387e-05
Atp6v1d	8.51984	-0.380494	-2.28425	0.822487	0.0312504	0.899067	0.000381636
Uap1l1	8.51406	-0.930122	0.709152	0.816118	0.0731734	0.00060173	0.00175291
Kctd6	8.5091	-0.863284	-1.2315	0.884318	0.00127669	0.00577957	0.00126721
Asb1	8.50277	0.846823	-0.587138	-1.51618	0.0128044	0.0227666	0.00511463
Muc6	8.49699	4.72605	-0.437453	-1.02972	0.0147304	0.154736	0.00264308
Fbf1	8.49218	0.131585	-0.0428824	-0.804786	0.0358508	1e-07	0.0124994
Klhdc1	8.48648	2.4577	-1.79681	-0.683348	0.000372083	0.0634691	0.0430808
Npw	8.48133	-0.612829	1.74884	0.724223	0.0115649	0.0293983	0.00542477
Pno1	8.4755	-0.17425	0.672774	1.04593	0.0685447	0.0167337	0.00097529
Gpihbp1	8.47001	-4.22472	2.61236	0.707619	0.0313542	0.0166719	0.00243673
1700065D16Rik	8.46432	0.100798	-0.487478	-1.35705	0.0341361	0.303991	0.00087833
Stxbp1	8.45985	-0.484753	0.575766	0.360792	0.00423241	1e-07	0.0610461
Flad1	8.45507	-0.086596	0.65441	0.729099	0.00359693	0.924602	0.00403542
F730043M19Rik	8.44953	0.120243	-0.346212	-1.34786	0.0535322	0.00783112	0.00166927
Pnpla3	8.44524	1.33526	1.6848	-1.01793	0.00104739	0.983419	0.00931347
Hgf	8.43963	7.73296	-2.08685	-0.759926	0.0105107	0.241503	0.00331993
Dchs1	8.43423	-0.859095	0.314274	0.49688	0.0100314	1e-07	0.0366547
Per1	8.42946	-0.801367	-0.585521	0.808257	0.00314651	0.640479	0.00323734
Pex5l	8.42394	0.416102	-0.892713	-1.178	0.24505	1e-07	0.00129319
Cox8b	8.41895	-0.434146	-2.54261	1.61956	0.00739137	0.551468	0.00143597
Pla1a	8.41356	3.93559	0.540599	-1.2847	0.00716391	0.0397786	0.000520187
Atox1	8.40818	1.31415	-0.0861713	-0.495559	0.000222287	0.296166	0.0406139
Rpl18	8.40292	-0.506926	0.996075	0.540887	0.00798233	0.00789302	0.0105859
Apbb2	8.39812	-1.35618	0.213693	0.59768	0.0089915	1e-07	0.0404996
Ndrg3	8.39369	0.360626	-0.279688	-1.47955	0.148469	1e-07	0.00286456
Mrpl16	8.38922	-1.069	3.3384	0.670086	0.0235277	0.00691905	0.00442181
Ccdc136	8.38346	-7.18954	0.453837	0.858169	0.0104718	0.263509	0.00342726
Fgf17	8.37837	7.06747	1.52775	-0.957482	3.95437e-05	0.107997	0.0257828
Tpst2	8.37338	-0.444018	0.538346	0.582645	0.0123634	1e-07	0.0337581
Fam160a2	8.36836	-2.042	-0.462742	0.721817	0.0071015	0.95505	0.0023173
Ict1	8.36281	-0.603219	0.260258	0.381362	7.99886e-05	0.13316	0.0833186
Pcbd1	8.35776	-4.49603	1.51912	0.610778	0.00606051	0.0930381	0.00799403
Qsox2	8.35327	-0.40246	-1.00629	1.07467	0.0675069	0.344022	9.37726e-05
Dixdc1	8.34929	0.042542	-0.969685	-0.598748	0.0716892	1e-07	0.00752078
Atp2a1	8.34462		-0.658235	4.82975		0.44553	1e-07
Pdpn	8.33996	3.69853	-0.860879	-0.287072	0.000472119	9.38406e-06	0.136342
Hey2	8.33546	-0.704188	0.74649	0.932165	0.0104775	0.107343	0.00507324
Tcf7l2	8.33098	1.85823	-0.144697	-0.443063	0.0168585	1e-07	0.028383
Ap1s1	8.3263	-0.538319	-0.476534	0.994643	0.0366087	0.470843	0.000272958
G530011O06Rik	8.32149	3.55783	-0.159951	-0.738783	0.00984423	1e-07	0.0416787
Lin52	8.31694	0.0733267	-0.837486	-0.618153	0.00659188	0.742142	0.00341783
Wdr25	8.31225	0.285065	-0.045293	-0.689021	0.0180854	1e-07	0.0271171
4930570G19Rik	8.30772	1.75349	-3.13459	-0.400448	0.000197156	0.00171973	0.118582
Aldob	8.30281	3.46301	2.36882	-1.14041	0.00740292	0.835537	0.00221243
Tmbim4	8.29825	-0.00219178	1.09548	0.734522	0.0104363	0.115676	0.00516865
Usp31	8.29284	-1.74634	-0.800275	0.587972	0.00113218	0.465192	0.00694293
Rbks	8.28845	-0.466417	-0.0308258	0.514786	7.87929e-05	0.533932	0.0337445
Hgfac	8.2844	-9.48666	1.03995	0.256357	7.97657e-06	0.0133069	0.277974
A430078G23Rik	8.28007	2.50797	-0.655052	-1.24572	0.0104576	0.00146665	0.0136137
Bfar	8.2749	-0.165266	0.358327	0.806065	0.046654	0.243474	0.000878591
Ptgir	8.27078	-1.44138	1.68246	1.21762	0.0301272	0.0192267	0.00319384
Stk11ip	8.26752	-0.461955	-0.327878	0.676484	0.00426856	0.991497	0.00414738
Zfp1	8.26224	-0.00851428	0.401688	0.778035	0.00225503	0.0581916	0.0200345
Pbrm1	8.25767	-0.690298	-0.973421	0.690346	0.000619352	0.266944	0.00851
Rora	8.25317	0.347469	-0.240445	-1.87149	0.203604	1e-07	0.0021813
Gapdh	8.24821	-2.36183	0.132887	0.619517	0.0206671	0.0425426	0.00385466
BC021614	8.2434	-2.23061	-0.19813	0.871656	0.00373637	0.663494	0.003579
Adk	8.2379	-0.122772	0.31445	0.579294	0.0364274	1e-07	0.0161211
Ecm1	8.232	-3.55875	0.00644112	0.542563	0.0027634	0.176023	0.0132783
Rfc5	8.22783	0.88191	-1.09326	-0.887345	0.0103342	0.0579739	0.00678335
Klf4	8.22288	-0.352435	-0.186499	0.711609	0.00222931	0.16637	0.00299561
Nipsnap3b	8.21813	-1.09929	0.113895	0.846905	0.0088805	0.992584	0.00236303
Serpina1a	8.21353	8.90065	-2.80759	-1.15433	0.00575443	0.899692	0.00372258
Trim45	8.20931	0.19535	-0.0730233	-0.558799	0.00428561	0.000392781	0.0323179
Slc41a1	8.20446	-2.23669	-0.312094	0.81675	0.00264595	0.43457	0.00392101
Igh-6	8.20098			1.86148			2.88682e-07
Ints5	8.19578	-3.63823	0.928942	0.470354	0.00420006	0.0020856	0.0261248
Dpm3	8.19178	-0.703346	0.210912	1.05718	0.508516	0.000170633	0.000118764
Zcchc17	8.1871	-0.119414	0.376564	0.675207	0.00474891	1e-07	0.0715189
Sumo1	8.18212	1.12076	-3.48959	-0.788482	0.0624707	0.011578	0.00175448
Emg1	8.17805	-0.486113	0.468929	0.863794	0.125334	0.00459602	0.000865786
Nt5c	8.17327	-1.47616	-3.56884	0.787596	0.0135506	0.349182	0.00085173
Chi3l3	8.16886			2.02298			3.0103e-07
Rarb	8.16375		-0.126361	-1.58118		1e-07	4.96778e-05
Lrrc56	8.15864	-0.253131	1.64086	0.730096	0.00283271	0.119219	0.0155025
Tm9sf1	8.15449	-0.526578	0.199671	0.440981	0.000464663	0.120142	0.0447599
Matn4	8.1499	-1.70944	1.95458	0.897303	0.425457	1e-07	0.000639807
Airn	8.14598	1.56252	0.672925	-1.90138	0.000444681	1e-07	0.00075057
Rab11fip1	8.14119	0.986983	-0.170309	-0.745714	0.031115	0.570249	0.00105413
H2afz	8.13738	-0.714618	0.624839	0.39818	0.00103051	0.0155873	0.0457934
Gusb	8.1327	-1.20757	-1.68988	0.938015	0.00196615	0.00059966	0.000919544
Osmr	8.1279	-0.643618	0.572356	0.625753	0.025157	0.0196668	0.0044658
Bok	8.12341	-0.170599	-0.624626	0.810357	0.00137208	0.0594608	0.00353401
Dhx30	8.11955	-0.387025	-0.611758	0.683887	0.00236012	0.141336	0.00306991
Gnl3	8.11442	-0.171958	0.379997	0.67339	0.00545645	0.255057	0.00809582
Scn1b	8.11084	-1.1226	0.0906455	0.891206	0.0414494	0.00244566	0.00422515
Ap1g1	8.10648	0.358091	-0.290676	-0.695141	0.010392	0.0172482	0.0101525
Fstl3	8.10178	-1.50144	1.23106	0.53025	0.0052643	0.0125928	0.0180219
9530003J23Rik	8.09783	0.841751	-6.97991	-1.75324	0.29244	0.000379916	0.000395222
Fam20c	8.09272	-0.524832	0.0828059	0.300831	0.00167191	1e-07	0.12961
Rbm3	8.08805	-1.4942	1.07808	0.419022	0.00108263	0.0281727	0.0412269
Psmd9	8.08335	-0.310358	0.328128	0.760647	0.0797103	0.00394102	0.00183565
Rxfp2	8.07948	3.33061	0.148059	-0.890133	2.6571e-05	1e-07	0.00517689
Slbp	8.07562	-0.127955	-0.326683	1.05537	0.0228478	0.102372	0.00032672
Mybbp1a	8.07052	-2.05142	-0.375223	0.598901	0.00261047	0.653778	0.00564328
3110082J24Rik	8.06646	0.308904	0.935543	-1.04951	0.000491683	0.0415733	0.00682676
Pxk	8.06173	0.0491773	-0.0595826	-0.633849	0.0411698	1e-07	0.0169968
Mustn1	8.05734	-3.38108	1.22755	0.524065	0.00727599	0.0103582	0.0153361
Serpina1b	8.05276	1.68471	-1.28174	-1.31347	0.346491	0.283214	3.85116e-05
Atp7a	8.0484	-2.7297	0.0528469	0.87074	0.0408089	0.0467933	0.00228922
Dok7	8.04434	0.624016	-0.727836	-0.791545	0.00891128	1e-07	0.0541706
Tbc1d1	8.041	0.345225	-0.309315	-0.444659	0.0108829	1e-07	0.0477843
Slc36a1	8.03654	-1.0002	-0.497585	0.549252	0.000193641	0.993728	0.0356898
Bahcc1	8.03301	0.850792	-0.205882	-0.592964	0.0182219	1e-07	0.0334907
Cd72	8.02898	-3.83063	-1.85375	0.676655	0.000630466	0.273323	0.0103263
Kif1b	8.02488	0.432671	-0.304872	-0.360779	0.00166622	1e-07	0.133995
Mrps12	8.02104	-0.0221853	-0.301025	0.867781	0.00202921	0.00476014	0.00150663
Mier1	8.01633	-0.131791	0.0563932	0.995115	0.0352405	0.51319	0.00112121
Rfc3	8.0125	0.632098	-0.0138323	-1.26989	0.00928081	0.392309	0.00481782
Psmb4	8.00856	-0.298738	0.335488	0.75531	0.0265389	0.408671	0.00174839
Csnk2a1	8.00433	-0.575536	0.168328	0.988909	0.0772386	0.21929	0.000653375
Napsa	8.00077	-5.96427	-2.13611	0.995837	0.00641163	0.0114344	0.000692171
4932438H23Rik	7.99698	2.44284	-1.09582	-0.945031	0.00132618	0.447833	0.0189351
Zbtb8os	7.99294	-0.959654	0.535485	0.720714	0.00693436	0.767152	0.00443763
Tanc1	7.98903	-0.536049	0.239117	0.667982	0.0202526	1e-07	0.0322296
Krtap3-1	7.98493	1.31137	-1.49502	-1.18563	0.0521013	0.125009	0.00136171
1810022K09Rik	7.98083	-0.32053	1.51513	0.687631	0.00634535	0.829346	0.00458397
Xpo4	7.97744	0.0586364	0.417006	-0.959468	0.000456127	0.0244324	0.00681327
Tpra1	7.97369	-0.0389139	0.0626889	0.693539	0.00331954	0.0104167	0.0280404
Rtn1	7.96958	-0.889534	0.367392	0.64136	0.0999696	1e-07	0.00743184
N4bp1	7.96519	-0.233194	-0.656617	0.832537	0.00187694	0.390481	0.00612
Plekha4	7.96142	0.343817	-0.806132	-1.03091	0.0467221	0.0047703	0.00373132
Brd3	7.95692	-0.479864	0.348512	0.776059	0.00814013	0.898368	0.00358004
Dennd4a	7.9526	-3.22581	-0.743241	0.931279	0.00116503	0.0113967	0.00305865
Rasa1	7.94825	-0.476388	1.45416	1.12062	0.0403343	0.095092	0.00207889
Rpl28	7.94423	-0.116058	0.949863	0.412619	0.000309315	0.974058	0.031051
Jak1	7.9399	-0.736346	0.500383	0.443443	0.0122867	1e-07	0.0479412
Sspo	7.93593	1.13605	-0.661332	-1.3216	0.105426	1e-07	0.007243
Csmd2	7.93202	0.439241	-0.274206	-1.14959	0.0596875	1e-07	0.0134352
Tef	7.92827	0.32033	0.654752	-1.04596	0.0143251	0.00475486	0.000264542
Zfp422	7.92365	-4.13043	1.21991	0.523833	0.00101822	0.274701	0.0281933
Irx2	7.91972	-0.296655	0.952	0.752374	0.204134	3.74186e-06	0.00195215
Zfp711	7.91552	6.6077	-0.0131256		1e-07	0.000114221
Nipbl	7.91168	-0.156009	0.761603	0.734872	0.0591048	0.191621	0.00111405
Gng10	7.90829	-1.17276	-1.23758	0.506652	3.34263e-06	9.60085e-05	0.03642
Mrps23	7.90502	3.72506	-0.700266	-1.11526	0.00860703	0.00153589	0.0217763
Rgs16	7.90167	-1.44329	-2.67599	1.41143	0.0195389	0.0121549	0.000252731
Rnf215	7.89833	-1.24385	-0.9515	0.704607	0.00466136	0.985943	0.00567762
Fuca1	7.8941	-0.989817	-0.0106061	0.521634	0.000694471	0.500378	0.0144753
Lmbrd1	7.89042	1.17746	0.0456482	-0.455415	1.9472e-05	0.573716	0.0858894
Rab1b	7.88686	-0.966684	0.516455	0.733484	0.008285	0.0219038	0.0142523
Tmem126a	7.88328	-0.199958	-0.0930639	1.01762	0.0303698	0.0568488	0.000243313
Manba	7.88012	0.682501	-0.144124	-0.591057	0.00278876	1e-07	0.118072
Ccdc64	7.87678	0.00730287	-0.443635	-1.11404	0.0190658	1e-07	0.0376048
Cdcp2	7.87247	3.12817	-0.0420274	-1.09739	0.385509	1.6846e-05	0.000532471
Bst2	7.86899	-1.44252	-2.59335	0.9948	0.019287	0.00165869	0.000159483
Ltbp2	7.86597	-0.705972	0.20472	0.524555	0.0599041	1e-07	0.0145278
Oasl1	7.86246	1.82283	-1.10585	-1.48165	0.200401	0.00585132	0.00058697
Dock10	7.85876	-0.882964	-0.492186	0.841111	0.0399941	0.86048	0.000662678
Bst1	7.85434	-3.2582	1.43744	0.694253	0.0431261	0.0580011	0.0025873
Pabpc1l	7.85001	1.08275	-0.242335	-0.726987	0.00531502	0.0824723	0.0150011
Tars2	7.8463	4.75322	0.860929	-1.21597	0.00158537	0.000415451	0.00143473
Apof	7.84335	4.1239	0.459049	-0.880022	0.07482	0.964083	0.00032974
Taf6	7.83935	0.0661056	-1.12921	-1.41946	0.0403627	0.000899881	0.00688537
Slc39a11	7.83546	-3.09702	-0.0288154	0.966922	0.000135044	1e-07	0.00254742
Kdelr2	7.83136	1.81298	-0.1668	-0.386825	0.0013437	0.00038131	0.0836391
Ehmt2	7.82802	-0.0817574	0.275779	0.612636	0.00244839	0.872476	0.0108186
Arid5b	7.82412	-1.28205	0.2013	0.284772	0.00151987	1e-07	0.160833
Maml2	7.82049	-0.978745	0.090307	0.562652	0.00556766	1e-07	0.0853813
Ndufa1	7.81608	-1.18596	-1.57577	0.768621	4.9364e-06	2.02636e-07	0.0169087
Hmg20b	7.81258	-0.0604498	2.85064	0.89517	0.113407	6.23477e-07	0.00616009
Ssh2	7.80849	0.0105191	-0.291437	-0.539407	0.0526952	1e-07	0.0169907
Cit	7.80481	-0.576765	0.0333131	0.550252	0.00549618	1e-07	0.0862775
St6galnac4	7.80118	1.64531	-0.396005	-0.686403	0.062495	0.00104689	0.0042957
Fmod	7.79786	4.47316	-0.279418	-0.682278	0.0016599	0.0157191	0.0454799
Nlrx1	7.79431	10.6606	0.268977	-0.582496	0.000460557	0.0700153	0.0105158
1110051M20Rik	7.79085	1.42857	-0.291338	-0.42633	0.000873864	1e-07	0.205048
Igj	7.7871			2.98989			5.94125e-07
Tnnc2	7.78379	-1.73243	-0.708963	2.79955	0.615228	0.857693	3.7184e-06
Myh1	7.78024		-1.85818	5.47412		0.0918669	1e-07
Ccdc91	7.77684	-0.369184	0.00758	0.970877	0.211259	1e-07	0.00345757
Krtap4-9	7.77293	13.2113	-0.686296	-0.824632	0.000309548	0.0408874	0.0901895
1810037I17Rik	7.76932	-0.968112	0.571634	0.554332	0.0146232	0.00357608	0.0142035
Tmem219	7.76582	-0.965684	-0.694009	0.664783	0.000196671	0.00634807	0.0106727
Bap1	7.76219	-0.052644	-0.526981	0.873724	0.0036321	0.0105142	0.00152742
Plb1	7.75801	2.3864	-0.53273	-0.845096	0.0178307	1e-07	0.0430803
D630024D03Rik	7.75417	-12.1604	1.53531	0.238802	2.71007e-06	0.00656296	0.493062
Ap1s2	7.75023	0.965587	1.10591	-0.455766	8.58686e-05	0.988978	0.065718
Ndufb9	7.74601	-0.168228	0.149949	0.681162	0.0444993	0.320717	0.00150749
Aebp2	7.74237	9.70149	-0.135786	-0.42871	0.00607072	0.000976071	0.0336194
Nfe2l1	7.73878	0.464963	0.754867	-0.694937	0.00416178	0.0808502	0.0024108
Ctnna1	7.73523	-0.841781	0.618915	1.10764	0.105842	0.0417222	0.00105441
Nudt22	7.7318	-0.185468	1.35189	0.661898	0.00663072	0.0141032	0.0207442
Cyb5r3	7.72812	1.35459	-0.192017	-1.41389	0.00555455	0.462091	0.00906454
Kcns2	7.72502	0.894577	-0.0810731	-1.78031	0.00868156	0.966108	0.00415711
Lgmn	7.72193	-1.16916	0.0123603	1.10797	0.0620941	0.0901519	0.0016865
D930016D06Rik	7.71827	-13.7542	1.03686	0.408743	8.94518e-05	0.0108551	0.184086
Gpr108	7.71475	-0.0166291	-1.22489	0.674055	0.00467846	0.413014	0.00406954
Fam181b	7.71078	-1.77166	0.0630445	0.921149	0.0942755	0.00401052	0.00223182
Tomm6	7.70696	-0.413381	-1.93743	0.614713	0.00566014	0.408415	0.00347045
Lhfpl2	7.70333	-1.06951	-0.345827	1.62658	0.0790938	1e-07	3.7082e-06
Leng1	7.69959	-1.438	-0.619208	0.82536	0.00120779	0.19117	0.00842917
Tmx4	7.69647	-1.0901	0.1534	0.578526	0.00651253	0.0625543	0.015948
Gpatch3	7.69306	-0.286833	0.729013	0.552008	0.00162824	0.0652939	0.0385412
Krt15	7.69002	1.70941	-1.25663	-0.960895	0.00273486	0.816777	0.0120044
Rnf41	7.68701	-0.274848	0.174415	0.695039	0.0144521	0.000673678	0.0206053
Tmem221	7.68324	-2.35296	0.975592	0.781502	0.014724	0.0165272	0.0117417
Nr1h3	7.67993	-2.73576	1.58541	0.492389	0.00124243	0.45083	0.0266845
Plekhg3	7.67641	-0.439326	0.0604299	0.952879	0.297239	1e-07	0.0023042
Rtn4rl1	7.67318	-0.0416667	0.299894	0.658187	0.125291	1e-07	0.00796049
Igsf5	7.66929	-0.160188	0.0796464	0.607648	0.00574443	0.0192035	0.0234476
Fgf11	7.66611	-0.773518	1.43238	0.766774	0.0213331	0.00215199	0.0128414
Rab15	7.66262	-3.0714	-0.0176242	0.609708	0.000831544	0.211599	0.0118085
Agfg1	7.65836	-4.9787	-0.482351	0.531248	0.00162771	0.903347	0.0144999
Crat	7.65527	-0.289807	0.564327	0.354952	4.64665e-05	0.805386	0.102621
Ganc	7.65124	-0.335027	-0.794204	0.64284	0.000578834	0.105739	0.0121808
Xpo1	7.64719	-0.392764	-0.170467	0.726841	0.00142914	0.0581727	0.00570529
Neb	7.64376	-0.617159	-0.271187	3.10815	0.145989	1e-07	1.32972e-06
Gemin8	7.64062	0.382942	-2.50284	-1.53263	0.0322081	0.421779	0.00223118
Ntrk3	7.637	0.444575	-0.35422	-1.02084	0.182264	1e-07	0.00514982
Synrg	7.6339	-1.48716	1.03879	0.347216	0.000183721	0.241002	0.0889239
Arl6ip4	7.63067	-1.6751	0.733341	0.961522	0.128214	0.00605137	0.0015685
Pramef8	7.62673	-8.6225	-0.0471939	0.714396	6.86229e-05	0.0283426	0.0292139
Tnfrsf19	7.62351	3.8723	-0.159299	-0.258182	0.000495058	1e-07	0.282725
Hdac6	7.62026	-0.136496	0.462712	0.816958	0.103287	0.00157301	0.00280134
2700094K13Rik	7.61736	-1.24287	1.65867	0.524247	0.0211269	0.00988832	0.010385
Ngfrap1	7.61378	-5.95238	0.200617	0.609886	0.00435127	0.984398	0.00836233
Adam33	7.61041	-1.88303	0.658968	0.499934	0.00851669	3.0945e-06	0.0596151
Heatr5a	7.60763	0.911152	-1.07646	-0.748709	0.0150592	1e-07	0.05602
Adam15	7.60413	-0.0600151	0.802511	0.669478	0.0145007	0.196914	0.00680822
Mcc	7.60092	-0.90154	0.215005	0.290409	0.00195802	1e-07	0.168597
Tsc22d1	7.59733	-0.0241387	0.57457	0.523038	0.0423851	1e-07	0.025746
Mmaa	7.59436	-3.06356	0.11739	0.55064	0.00817989	0.00297798	0.0273508
Prkar2b	7.59086	0.11784	-0.14789	-0.44023	0.00804778	1e-07	0.0844735
Tnc	7.58777	-1.48916	0.379896	1.20435	0.0911997	0.0481959	0.00156347
Il6ra	7.58447	0.719741	-0.320948	-0.530068	0.00677059	1e-07	0.0936351
Wdr44	7.58106	-3.42353	-0.71233	0.643979	0.000216069	0.00234984	0.0105617
Tcea1	7.57808	0.559617	-0.609553	-1.1922	0.0523452	0.0112648	0.00439763
Chfr	7.57477	-0.574366	-0.881364	0.705032	0.000870269	0.770277	0.0213916
Rab23	7.57156	-0.061317	0.35867	1.16028	0.243772	0.778874	9.09814e-05
Brd2	7.56807	0.438936	-0.376353	-0.876343	0.0293441	0.00704381	0.00879138
Gfod2	7.56474	-1.21936	-0.0759838	0.95847	0.00702728	0.00465207	0.00093305
Dbnl	7.56142	-2.11553	-0.656011	0.672466	0.0148294	0.948749	0.00309468
Gm11563	7.55794	2.69362	-5.13277	-1.36244	0.199642	0.00246401	0.00110571
Mex3c	7.55493	0.518416	-0.172943	-0.584916	0.00367786	0.0937116	0.0255413
Mul1	7.55153	-0.107362	0.274106	0.716763	0.00232553	0.149967	0.0305722
Aurkaip1	7.54863	-0.850117	-0.232824	0.832288	0.00149493	0.0319857	0.00554121
Gm11346	7.5454	4.17812	2.03561	-0.669519	8.27932e-05	0.000511045	0.0151067
Tbc1d24	7.54261	0.0103148	1.01506	-0.770798	0.00515243	0.978488	0.00807031
Zdhhc25	7.53893	2.91103	-0.608009	-1.70476	0.266022	0.085811	0.000264892
Gng5	7.53578	-0.151064	-0.461486	0.71248	0.0126593	0.73979	0.00317426
Psmb9	7.53297	-0.281722	1.41005	0.509062	0.0262573	0.00342027	0.0120223
Ablim2	7.52973	0.949247	-0.503659	-0.694715	0.015123	1e-07	0.0620879
Twf1	7.52706	-0.183773	-0.543436	1.05724	0.0160461	0.264441	0.00152461
Ece2	7.52335	1.64579	-0.25761	-1.20745	0.0828095	0.00533565	0.00348278
Phf21a	7.52013	-1.10322	0.0665704	0.327065	0.00160567	1e-07	0.201676
Coq7	7.51724	-0.0108855	-0.0961511	0.890954	0.00840155	0.937949	0.00557704
Celsr1	7.51399	-0.174259	-0.284917	0.983265	0.00348064	1e-07	0.000332749
Pttg1	7.51014	1.92266	3.49541	-1.98407	0.00469587	0.000521461	0.000993102
Tgm1	7.50704	-0.315849	-0.511984	1.16805	0.00438785	0.0166076	0.00223263
9030624G23Rik	7.50343	0.657945	1.36284	-0.90666	0.0148273	0.00205374	0.000425047
Uchl1	7.50015	-2.017	0.400985	1.01395	0.036305	0.0325254	0.00588033
Oxct1	7.4969	-2.06102	0.539511	0.707148	0.117292	1e-07	0.0111419
March6	7.49337	-1.48513	0.510147	0.439897	0.000131798	0.0311861	0.171715
Lrrc57	7.49052	2.09458	-1.76029	-0.614248	0.00544616	0.0848705	0.0221523
C1rb	7.48742	-0.52893	0.275804	0.601071	0.0227168	0.143663	0.00614007
Akr1b10	7.48362	-0.210961	1.99688	0.799189	0.012766	0.526123	0.00623246
Trip4	7.48008	1.7043	1.03034	-1.10547	0.0400229	0.112191	0.000417242
Xlr4c	7.47731	6.62742	-0.721269	-0.816458	0.0106094	0.517607	0.00740017
Hexa	7.47343	-0.979068	-0.210541	0.698599	0.00186607	0.180723	0.00851995
Cav2	7.47007	1.1788	0.691593	-1.32085	0.00283363	0.00146685	0.00193839
Stom	7.46725	-1.67616	-0.201956	0.761587	0.000271429	0.0242794	0.0169698
Arf5	7.46365	-0.096786	-2.00043	1.01597	0.00659548	0.105541	0.0027077
Camkk2	7.46043	-0.20976	0.754454	0.468532	0.0913154	1e-07	0.0150787
Cdkn2d	7.45731	-0.768506	-0.567921	0.831233	0.022864	0.927562	0.00233366
Kif13a	7.45363	-0.271929	0.540731	0.853432	0.194595	1e-07	0.00610073
Trem2	7.45065	-1.90887	-2.37674	1.14717	0.0408941	0.00255139	0.000138848
Lonp1	7.44764	-0.407334	0.94108	0.553909	0.0244079	0.00663301	0.0124573
Itsn1	7.44463	0.264785	-0.085207	-0.500086	0.0203214	1e-07	0.0549714
Lmod1	7.44119	-3.73733	-0.771858	1.09807	0.0866584	0.167245	0.000179815
Slc25a39	7.43773	-0.020183	0.891926	0.448468	0.00114728	0.930875	0.0263731
Gns	7.4348	-0.702173	0.0784468	0.395333	0.0106133	1e-07	0.0837701
Mypop	7.43194	0.146723	0.424811	-1.03233	0.00202376	0.910441	0.0167835
Cpt2	7.42868	-0.000305673	1.64896	1.05196	0.0279819	0.344435	0.00387014
Set	7.4257	-4.03419	-0.0712239	0.454386	0.000126019	0.116113	0.0376557
Nalcn	7.42276	14.8496	0.322906	-0.581784	2.50114e-05	0.84875	0.134256
Gli2	7.41966	0.368154	-0.224469	-0.3629	0.00770059	1e-07	0.102752
Ip6k2	7.41658	4.36672	-0.0634566	-0.609215	0.0307858	0.0126869	0.00928512
Sgsm1	7.41334	2.04853	-0.662213	-0.461378	0.00190816	1e-07	0.200981
Mkl2	7.41048	0.489357	0.243774	-0.89206	0.0022155	1e-07	0.000571096
Wdr90	7.40725	-0.100414	-0.412262	0.732031	0.00507646	0.697156	0.00773779
Stap2	7.40443	-5.00988	0.0926023	0.786971	0.0738116	0.0158027	0.00356855
Npnt	7.40118	0.0735692	-0.215544	-0.619289	0.123297	1e-07	0.0114797
Tmcc3	7.39806	4.04422	-0.0656779	-0.168798	0.000229405	1e-07	0.418283
Cc2d1b	7.39552	-0.122682	-0.243782	0.604707	0.000158162	0.0018537	0.0154393
Ccm2	7.39235	-0.126672	0.314193	0.660823	0.0527424	1e-07	0.0275004
Hivep2	7.38931	-0.31405	0.723622	0.581261	0.0667452	1e-07	0.0221822
Rpl10a	7.38599	-0.12949	-0.106613	1.50062	0.238773	0.41411	5.49979e-05
Nvl	7.38286	3.65028	0.0642402	-1.11142	0.00158694	0.00735067	0.00477568
Cyp2a4	7.38056	-1.88406	-3.67316	-2.76768	0.249579	0.0421432	1e-07
1810062O18Rik	7.37805	0.281963	-0.638863	-0.993786	0.0216005	0.566827	0.00427675
Camk2a	7.37511	1.98957	-0.451728	-1.39075	0.228713	1e-07	0.00542511
Dab1	7.37179	0.479855	-1.18764	-0.928496	0.22189	1e-07	0.00567281
Cxcl12	7.36824	-0.954408	2.2523	0.581111	0.00343042	0.471694	0.0201466
Cnot10	7.36556	0.796497	-0.132831	-0.556467	0.0109424	0.227301	0.0113718
Trmt61a	7.3624	-0.00884983	0.603577	0.896489	0.0557408	0.0236741	0.00473212
Trip10	7.35949	-3.09775e-06	0.305884	0.548476	0.0200411	0.00840809	0.0155309
Nf1	7.35584	-0.0253631	0.132555	0.430531	0.0411762	1e-07	0.0350341
Ppia	7.35294	-0.393538	-0.546156	0.467866	0.000651994	0.757226	0.0323557
4833411C07Rik	7.34947	1.82617	0.496725	-0.669787	4.13848e-06	0.278713	0.180879
Dirc2	7.34628	0.547421	-0.128551	-0.547152	0.138984	1e-07	0.010685
Tssc4	7.34307	-1.22121	1.34279	1.09125	0.37609	0.00721439	0.000379418
Gulo	7.34019	1.48349	-0.115932	-0.669316	0.0171264	0.0162046	0.0159762
Npy	7.33734	-0.661488	3.23137	0.479361	0.00239178	0.00257452	0.0777866
Taf12	7.33449	-1.06085	-0.935887	0.50683	0.000500121	0.284988	0.026381
Prmt1	7.33162	-1.31464	-0.0960852	0.693159	0.00660922	0.772567	0.00749504
Irf6	7.32852	0.974356	-0.650467	-0.76772	0.0427852	0.863633	0.00173431
Srf	7.32563	-0.279631	0.0906891	1.03232	0.0481718	0.800865	0.00160468
Cep152	7.32283	-1.27629	-0.299406	0.768627	0.000102739	1e-07	0.00606702
Dnajc4	7.31998	-0.96924	-0.759918	0.666078	0.000574464	0.000286907	0.0058504
Zkscan17	7.31686	0.927814	-0.053251	-0.729956	0.0408713	0.00606042	0.00935736
Bola3	7.3144	-0.573857	0.256768	0.522555	0.00753807	0.123233	0.0194302
Rras	7.312	-0.587575	0.421078	0.800855	0.0665814	0.609803	0.00131157
Tmem104	7.30945	-0.906182	0.320287	0.416468	0.00504324	1e-07	0.140391
Fus	7.30679	0.493832	1.24298	-0.419292	3.2922e-05	0.00567029	0.0441038
Rnf113a1	7.30355	-1.11048	-1.34296	0.331859	3.31243e-07	0.000161244	0.146406
Bmpr1b	7.30081	0.775165	-0.502385	-0.303109	0.000944731	1e-07	0.284219
Nhlrc3	7.29805	0.676877	-0.713294	-1.03825	0.100689	0.0558978	0.00203518
Nrg2	7.29485	0.708381	-0.49161	-0.455335	0.0025827	1e-07	0.19216
BC003965	7.29198	-0.387326	1.42246	0.436452	0.00169396	6.82965e-05	0.141572
Eno1	7.28937	-1.21892	-0.674646	1.29601	0.0183525	0.992534	0.00382571
5430431A17Rik	7.28648	-4.77881		0.983979	0.0171362		0.00410726
4931408D14Rik	7.28371	4.50434	0.528927	-1.1631	0.00272916	0.419353	0.0110926
Lipe	7.28085	-0.68524	0.0569055	0.963819	0.130612	0.00247178	0.00309067
Gng11	7.27737	-0.740646	-1.58304	0.683907	0.00353085	0.11884	0.00594656
4833420G17Rik	7.27461	-0.762902	0.197356	0.919969	0.0368388	0.920859	0.00205524
Polg	7.27168	-0.279908	0.758041	0.493671	0.0375131	1e-07	0.0412842
Ggt5	7.26792	-1.9689	-0.0385869	1.24726	0.140717	0.0688371	7.65804e-05
Kank3	7.26495	-0.276457	1.31339	0.877302	0.197615	0.0184739	0.00109007
Blvra	7.26206	2.02787	0.981415	-0.918214	0.00240603	0.0114822	0.00446741
Hrct1	7.25895	-1.51122	2.27786	0.692824	0.0229134	0.980514	0.00328852
1700088E04Rik	7.25573	0.208519	-0.885406	-0.796328	0.0199865	0.00664474	0.0182718
Pbx4	7.25246	-0.109489	-0.588037	-1.20524	0.997973	1e-07	0.000216244
Hoxd10	7.24982	1.07451	1.18357	-1.53271	0.0119436	0.0264162	0.00139665
Gtf2a2	7.24701	-0.1703	0.587361	0.716974	0.00609283	0.032197	0.032372
Acoxl	7.24452	-8.74933	0.196057	0.44309	0.011736	1e-07	0.09285
Prkcd	7.24157	-0.273609	0.575099	0.648975	0.123186	1e-07	0.0137704
5430402O13Rik	7.23943	0.261739	-1.09546	-0.349015	0.000279061	0.00563814	0.193361
Arf3	7.23666	0.709198	-0.704568	-0.355864	0.00284872	0.00150253	0.0826286
Cc2d2a	7.2339	-2.88353	0.183032	0.55433	0.0023205	0.960938	0.0208481
Glb1l2	7.23103	0.222456	-0.942958	-0.981661	0.0330155	0.315575	0.00435918
BC051019	7.2285	-2.55921	-0.61776	0.983186	0.0441324	0.0176978	0.000293371
Pnmal1	7.22558	3.84636	1.06641	-0.555864	0.0011323	0.778634	0.0272222
Atf3	7.22236	-0.355289	-0.456131	0.912814	0.0260647	0.0911524	0.000920062
Adra1b	7.22004		-0.0248208	-2.08613		1e-07	0.000223547
Cpsf6	7.21705	-0.508106	0.123404	0.533373	0.00300095	0.730507	0.0207309
Gja1	7.21373	-5.19375	-1.33004	1.14811	0.0472126	0.121157	0.000504627
Mkrn3	7.21094	2.87017	1.71081	-1.49892	0.011979	0.283071	0.00307893
2410004P03Rik	7.20827	-1.25077	0.365579	0.766646	0.158277	0.000536518	0.00335516
Rpl37a	7.20566	-1.00505	-1.35429	0.49425	0.000679316	0.00668622	0.00992962
2310050C09Rik	7.20297	8.66667	-1.72554	-1.11654	0.00940297	0.061843	0.0213099
4930404N11Rik	7.20014	-0.710093	0.0666279	0.925108	0.137846	1.03912e-05	0.00727643
Arl9	7.19746	3.55279	-1.70794	-0.811702	0.0102637	0.733074	0.00853236
Exosc9	7.19503	-1.20365	0.638636	0.364739	0.00217017	0.0210184	0.0661996
Ccdc64b	7.19241	-1.36339	1.2329	0.581578	0.0130163	0.0319692	0.0195068
Eif2s1	7.18954	-0.198506	0.646793	0.814201	0.108596	0.201643	0.00132355
Pth2	7.18682	4.39951	-1.41956	-0.895207	0.00837414	0.00736548	0.0353745
Ier3ip1	7.18374	-0.530723	0.493941	0.678724	0.0143848	0.0203064	0.0200314
Tbc1d23	7.18072	-1.93705	0.129596	0.406059	0.00158369	0.000333759	0.132864
Tdrd7	7.17828	-6.28713	-0.677317	0.588701	0.00136583	0.910762	0.0272148
Krt24	7.17549	1.99495	-2.15906	-1.84343	0.0613901	0.574489	0.00170736
Krt79	7.17317	-4.18847	-2.91378	0.762617	0.00179654	0.0519387	0.00837768
Bcl7b	7.17049	0.0568971	-0.423855	-0.950723	0.0273845	0.0716811	0.00887778
Lingo4	7.16719	2.18517	-2.71227	-0.810697	0.003091	0.0079835	0.0651528
Gm3758	7.16452			2.17246			2.13465e-06
Slc6a1	7.16183	2.45885	-1.19736	-0.740758	0.028911	1e-07	0.0542312
Il8ra	7.1595			2.6415			2.15836e-06
Ly75	7.15671	-1.2109	0.580249	0.474963	0.00168971	0.204896	0.0486104
Myo18a	7.15405	-1.84255	0.165624	0.463366	0.0616996	1e-07	0.0295045
Mapk10	7.1514	1.98181	-0.485624	-1.19211	0.227663	1e-07	0.00681261
Sec14l1	7.14903	0.120762	-0.363025	-1.05731	0.248031	1e-07	0.00601703
Rai2	7.14598	2.89251	-0.231059	-0.339961	0.000405487	0.163958	0.103516
Hpn	7.14334	-5.07235	0.989703	0.22738	0.000735289	0.000210594	0.197517
Brwd1	7.14089	0.0238151	0.0367036	-0.755614	0.0136756	0.887208	0.00534756
Rmnd5a	7.13823	-0.429367	0.45169	0.359147	0.000481857	0.0724974	0.115031
Fdps	7.13544	-1.22003	1.65785	0.985906	0.241004	0.105594	0.000532298
AW112010	7.13274	-4.29896	6.09681	0.669207	0.0391443	0.00747617	0.0111097
Acot11	7.1306	1.34648	-0.315808	-0.428248	0.0239274	1e-07	0.0642222
Ppie	7.12803	-0.345167	0.934387	0.707687	0.0158572	0.2622	0.0102523
AU019823	7.12598	-0.0557644	0.792594	0.85872	0.243473	0.00984453	0.00107299
Cd93	7.12321	0.576889	0.287846	-0.465746	0.00072227	0.168689	0.0220132
Hist1h4h	7.1206	1.45846		-1.30341	0.0227948		0.00375972
Lrch4	7.11828	-0.190779	0.963142	0.769146	0.102837	0.00255888	0.00494388
Yy1	7.1156	0.232798	-0.362234	-0.788731	0.00356646	0.65504	0.0216151
Pknox2	7.11327	-3.18751	0.00753324	0.415515	0.00823756	1e-07	0.124101
Ccr4	7.11046	1.44368	-2.07731	-1.60251	0.0233112	0.1007	0.0101122
Cryga	7.10768	0.648494	2.43851	-0.998307	0.00175184	0.00283773	0.00500784
1700020N18Rik	7.10541	5.07414	-0.399118	-0.856572	0.00375919	0.536342	0.0231987
Pi16	7.10303		-0.79518	-1.2265		0.013971	2.45288e-05
Hipk3	7.10016	1.32588	0.802595	-0.729542	0.00182605	0.0415965	0.0086971
Amz2	7.09779	-0.601158	2.19656	0.644864	0.0108539	0.0856307	0.0199478
Ppcdc	7.0954	-1.81082	1.09178	0.773817	0.0261356	0.0853658	0.00974901
Slc1a4	7.09275	-0.81597	-1.07434	0.478886	0.000604196	0.445109	0.034296
Gfm2	7.09012	0.763139	-0.1564	-0.581675	0.0101227	0.00272659	0.0403585
Klhdc8b	7.08748	-0.397225	1.34963	1.29142	0.692353	0.0437717	6.76549e-05
Klhdc4	7.08486	-0.440969	0.667836	0.867142	0.110332	0.990984	0.000615835
Ptges2	7.08257	-0.0100821	0.323618	0.878374	0.0216678	0.364266	0.00724381
Arhgap23	7.08024	-2.46419	-0.208567	1.2625	0.00400327	1e-07	0.000526755
C4a	7.07787	-4.72494	-0.00051788	0.515433	0.000276918	0.0120555	0.0216913
Pex6	7.07553	-1.0306	-0.483543	0.59945	0.000618139	0.693543	0.0412054
Tusc1	7.0734	1.15878	-0.322359	-0.464156	9.38541e-05	0.0495885	0.237559
Tcap	7.07119	-1.01958	-2.29922	1.23245	0.0137993	0.729734	0.00514728
Asap2	7.06883	-0.0232721	0.0735783	0.741523	0.38813	1e-07	0.00327113
Tusc3	7.06642	0.0306599	-0.518222	-0.737019	0.0061491	0.0610468	0.0331516
Ddhd1	7.06414	-0.145354	0.536739	0.737974	0.0826305	1e-07	0.0250491
Tro	7.06176	10.6975	0.23536	-1.21244	0.00250816	5.52226e-05	0.00210285
Tmem128	7.05918	-0.582751	-0.216277	0.648379	0.000267935	0.0360682	0.0286792
Trerf1	7.0566	0.271347	-0.086834	-0.275563	0.00346415	1e-07	0.200648
Gm38666	7.0541	11.8948	-0.222175		6.12249e-06	1e-07
Vtcn1	7.05164	6.39059	-0.568742	-0.598124	0.0115078	1e-07	0.110903
Rpl38	7.04899	-4.37982	-2.0361	0.484254	0.00401287	0.372955	0.0105749
Bcl7a	7.04701	-0.50297	0.189825	0.604484	0.0403941	0.174304	0.00563169
Serinc5	7.0443	0.236326	-0.396923	-1.02874	0.0474289	1e-07	0.0429956
Shkbp1	7.04215	-2.52126	0.9397	0.765399	0.00679988	0.997944	0.0121057
Abca8b	7.03913	-0.642106	-1.18081	0.524759	0.000787177	0.640626	0.0374362
Irf3	7.03688	-0.148486	0.909559	1.16369	0.129866	0.0297818	0.00246907
Lingo1	7.0339	-0.381159	-0.0333298	-1.15949	0.979946	1e-07	0.000286354
Prr13	7.0314	-0.643308	2.98655	0.305866	0.00144377	4.44281e-05	0.191195
Tpi1	7.02858	-1.42787	0.214476	0.561735	0.0122734	0.654372	0.00990483
Rnh1	7.02561	-0.642683	0.00389243	0.723666	0.108188	0.0977449	0.00224542
Cdk5rap2	7.0231	0.744697	-0.322255	-0.478514	0.0113892	1e-07	0.113695
Ogg1	7.02097	0.880504	1.32834	-0.992897	0.00858732	0.574985	0.00736891
Mrpl33	7.0186	-0.118222	1.97452	0.983659	0.665855	0.00980823	0.000140508
Cacna2d4	7.01617	2.558	-0.759659	-0.852815	0.42181	1e-07	0.00308116
Bsnd	7.01377	7.47436	-1.10697	-0.803545	0.00646069	0.0343356	0.0390634
C330024D21Rik	7.01143	1.23165	-0.284754	-1.59784	0.0369277	0.307271	0.00527145
Dynll1	7.00873	-0.482149	-0.390112	0.592058	0.000718964	0.000754293	0.00851194
Hcst	7.00624	3.81737	-1.16767	-0.65578	0.00296384	0.0696268	0.0544868
Xbp1	7.00333	-0.284639	0.167264	0.492444	0.00152786	0.162521	0.0646562
Nexn	7.00097	-6.47454	0.660126	0.360036	0.00171785	0.00738612	0.105585
Banf2	6.99862	-1.50411	-1.0724	0.886208	0.0309134	0.238593	0.00152723
Mef2b	6.99624	0.500625	-1.5642	-0.900948	0.0323547	0.00996875	0.0149795
Evi2a	6.99354	-0.891888	1.59637	0.887398	0.471041	8.27876e-05	0.000988635
Igk	6.99117			1.46773			3.26583e-06
4933431E20Rik	6.98868	4.76263	0.308188	-1.07007	0.00347097	0.00344847	0.00373452
Adam32	6.98637	3.91278	-0.0541334	-0.676394	0.00960777	0.0971711	0.0244924
Gadd45gip1	6.98358	-1.44281	-1.53877	0.813889	0.0451584	0.243251	0.0010263
Lrfn4	6.98095	-3.92335	-0.40952	0.842885	0.00150799	0.0232742	0.0102498
Ak2	6.97869	-0.391108	0.145677	0.327878	0.00113691	0.00514273	0.136686
Flnb	6.97646	-0.120631	0.188081	0.671721	0.145758	1e-07	0.0154473
Arhgef11	6.97391	3.33449	-0.000617442	-0.416235	0.0222115	1e-07	0.0791222
Tlr4	6.9713	-1.07402	-1.59188	0.44519	0.000247203	0.0742335	0.037969
Pear1	6.96858	0.643429	-0.500455	-0.407657	0.00357407	0.0126873	0.0687324
1700007G11Rik	6.96624	0.658147	-0.142209	-0.655804	0.0136809	1e-07	0.107189
Igf1	6.96375	-5.00206	-0.139838	0.941635	0.0310666	0.00124322	0.000358106
Sh2d4a	6.96159	1.84034	-0.277577	-0.5632	0.000600074	0.403393	0.0830813
Rnf31	6.95923	-0.696015	-1.3484	0.68182	0.00216552	0.116342	0.0122203
Pik3ip1	6.95658	-3.07692	0.250808	0.525948	0.00375982	0.000124759	0.118909
Rnps1	6.95421	-0.906566	0.131909	0.483659	0.00355586	0.0353097	0.0586129
Ptrh2	6.952	0.133163	-2.27344	-1.18039	0.0427387	0.000596471	0.0195106
Gm7325	6.94978	3.29854	-0.683194	-0.452555	0.0107448	2.47622e-05	0.0787336
Lpin2	6.94707	-0.130608	-0.507093	0.703754	0.00259425	0.766268	0.0219163
Ribc2	6.94446	-0.47546	-0.491308	0.842996	0.0329991	0.762211	0.00273078
Bcl11a	6.94164	0.544036	-1.1724	-0.62366	0.0137687	1e-07	0.108426
Pld3	6.93945	-0.245924	0.288417	0.794652	0.86289	1e-07	0.000588879
Dus3l	6.93729	-1.79426	-0.647418	0.787021	0.0356138	0.929133	0.00293756
Ube2v1	6.93493	-1.29603	-0.787836	0.843266	0.00310286	1e-07	0.000850808
Crip1	6.93253	-2.00738	-2.82836	0.810626	0.0252086	0.00268875	0.000570716
Nptn	6.93009	0.666879	-1.52584	-0.29348	0.000177947	0.263071	0.157758
Gse1	6.92765	-1.44732	0.412731	0.495851	0.0793831	1e-07	0.0303054
Bnip1	6.92502	-0.0355812	-2.31024	0.573614	0.000554304	0.00145828	0.0121476
Dcaf6	6.92268	0.352795	0.283817	-1.17883	0.0232456	0.862198	0.00437329
Cep68	6.92046	0.434523	0.181508	-1.58844	0.0114103	0.827914	0.00811732
Araf	6.9181	-3.10818	0.47106	0.5325	0.0120429	0.087179	0.0228384
Sufu	6.91556	0.259182	-0.169172	-1.21428	0.165828	1e-07	0.0141689
Tnfsf13b	6.91316	-6.57406	0.727747	0.481221	0.00592745	0.156979	0.0321733
Tomm20	6.9109	-3.10754	0.21247	0.28434	0.00130569	0.00274842	0.145518
Tada3	6.90834	-0.0346261	0.255636	0.661067	0.0892784	0.00188057	0.00818388
Fam117a	6.90616	1.6075	0.117188	-0.485742	1.97057e-05	1e-07	0.0228632
Arl2	6.90339	-0.429729	-0.898058	0.988344	0.226171	0.251267	0.000102933
Yipf6	6.90096	1.69218	0.645163	-0.319269	3.82373e-06	0.00521403	0.137831
Ubqln2	6.89843	8.13701	0.577172	-0.195869	1e-07	0.00299563	0.340654
Kcnj6	6.89627	1.49575	-0.601245	-1.09998	0.20269	1e-07	0.0112866
Usp35	6.89323	3.91734	0.86733	-0.580456	2.79573e-05	5.53622e-05	0.0382953
Mdn1	6.89078	0.081897	-0.0903014	-1.28483	0.832982	1e-07	0.00071874
Palm2	6.8882	0.165534	-0.719189	-0.731093	0.0117721	1e-07	0.124565
Snd1	6.88562	-0.130782	0.690995	0.260515	0.00426266	1e-07	0.206153
Itpripl1	6.88273	2.16046	-2.10602	-0.452907	0.00414586	1.17267e-05	0.148445
Golph3	6.88056	0.865538	-0.785561	-0.381263	0.00247008	0.0234284	0.0818987
Selk	6.87858	-0.0860474	0.361332	0.590872	0.0168547	0.423015	0.0110329
Tekt4	6.87663	-7.82014	0.487938	0.231885	2.46929e-05	0.125698	0.351055
Snrpd1	6.87427	0.0444131	2.01023	1.13747	0.999937	0.0954066	1.87529e-05
Pnpla2	6.87204	-0.0814373	0.246443	0.470945	0.00494295	0.571367	0.024656
Atp6v0d1	6.86985	-0.68128	0.71257	0.389504	0.00344421	0.166568	0.0465227
Plce1	6.86751	3.67349	-0.0187359	-0.319006	0.00356419	1e-07	0.226341
Spty2d1	6.86528	-3.9412	-1.14773	0.428365	1.00764e-05	0.00211829	0.09134
Ppfia3	6.86303	0.654183	-0.0944508	-0.442952	0.0171668	1e-07	0.102222
Map1lc3b	6.86088	-0.0429258	0.0550622	0.650703	0.0419933	0.498187	0.0044652
Smarce1	6.85841	-0.232145	-0.702856	0.472372	0.00118225	0.400168	0.0293528
Cox6c	6.85612	-1.41243	-0.34958	0.592184	0.00615989	0.0446636	0.00487954
Scml2	6.85365	9.06884	-3.91606		1.13741e-06	0.000377118
Mon2	6.85128	-0.807963	0.946514	0.238636	0.000584595	1e-07	0.432046
Hagh	6.84872	-0.571813	0.409201	0.378406	0.000880722	0.673623	0.0634522
Dll1	6.8461	-0.150645	1.14437	0.546017	0.0688961	0.00420445	0.0101551
Actr8	6.84362	-1.11424	-0.990236	0.574441	0.00136279	0.247088	0.0233464
Il18r1	6.84156	-4.40403	0.563998	0.551109	0.0225973	0.0184884	0.0212992
Snx18	6.83913	-1.02856	-0.0662986	0.936703	0.00761131	0.174304	0.00626026
Ergic2	6.83719	-3.13572	-0.261097	0.937788	0.00646383	0.771014	0.0133162
Lats2	6.835	-0.178051	0.817094	0.567713	0.137145	1e-07	0.0193562
P2rx6	6.83278	-2.32347	0.253513	0.65889	0.00437893	0.607503	0.0270547
Hnrnpk	6.83002	4.67195	-0.513636	-0.510611	0.0274523	0.016499	0.0189147
E2f3	6.82774	-0.740912	0.0248738	0.674345	0.0265865	1e-07	0.0801287
Eral1	6.82547	0.727041	-0.209843	-0.540608	0.0171916	0.355713	0.0125808
Scpep1	6.82292	-0.48273	-0.832732	0.721134	0.00286063	0.134213	0.0124388
Mad2l1bp	6.8205	-0.870584	-0.472628	0.700729	0.00243882	0.0298056	0.00944712
Med12	6.81844	0.417026	0.431541	-1.55845	0.00603435	0.0160836	0.00413267
Vbp1	6.81615	3.03973	-3.47103	-0.596726	0.00573214	0.172646	0.0358035
Radil	6.81387	-0.00346217	0.366507	0.419624	0.0347159	1e-07	0.0678154
Tmem192	6.81172	-1.23946	0.483576	0.39948	0.0135954	0.00774497	0.0380775
Matr3	6.8099	-1.62458	1.89162	0.40757	0.000716858	0.00579496	0.186172
S100a1	6.80771	-1.69693	-1.00982	0.874018	0.014383	0.00171025	0.00115938
Rnf165	6.80532	0.468828	-0.293413	-0.744786	0.131865	1e-07	0.0209951
Pcdha6	6.80289	11.8948	-0.84242	0.0193647	6.12249e-06	1e-07	0.915417
Xrn2	6.80031	-0.100269	1.38512	0.518588	0.0105369	0.00278342	0.0532947
Ky	6.79775	2.91603	-1.31451		1.14787e-05	1e-07
Gtf2ird1	6.79544		-0.193902	-1.35866		1e-07	0.000449697
Rad54b	6.79341	0.635179	-1.5744	-0.449817	0.00667868	2.45029e-05	0.118678
Dhx37	6.79162	-0.383657	0.0320591	0.765352	0.140257	1e-07	0.0199159
Diras2	6.78937	-0.345646	-0.153837	0.960104	0.250913	0.999784	0.000258539
Morc2b	6.78729	0.643591	-0.609378	-1.5916	0.0467137	0.75023	0.00353449
Omp	6.78506	0.533357	-1.00384	-0.560647	0.000574613	0.306134	0.106935
Hint1	6.78279	-0.251519	1.23786	0.519146	0.0245645	0.0309012	0.0192456
Bdp1	6.78059	-0.49012	-0.510954	0.62816	0.00482638	0.259488	0.0110551
Rnf14	6.77812	-0.576674	-0.553547	0.646575	0.0164624	0.266465	0.00406755
Cd52	6.77561		1.8091	1.1069		0.000141685	0.000140296
Zfp229	6.77333	1.43213	2.11852	-1.29566	0.0057171	0.128529	0.00782332
Scamp3	6.77114	-1.42837	1.41598	0.364604	0.00410454	0.0026003	0.0958167
Bloc1s3	6.76898	1.52848	-0.0804177	-0.3634	0.00144821	0.000859569	0.177503
Slc7a8	6.7669	-0.291546	0.117508	0.509599	0.019482	1e-07	0.103587
Arhgef17	6.76496	-0.303304	0.234945	0.285175	0.00509811	1e-07	0.20939
Pms2	6.76251	1.40776	-0.929728	-0.997372	0.00520945	0.155587	0.0413221
Urod	6.76031	-2.26547	-0.0781859	0.433906	0.000411263	0.133867	0.0420934
C1qa	6.75771	-3.1666	-2.7872	1.08653	0.160665	0.0165824	9.02041e-05
Nt5c3	6.75567	-0.820506	0.807201	0.629391	0.0490753	0.333462	0.00529234
Rab32	6.75326	-1.32948	1.28786	0.519755	0.00716334	0.000265123	0.0938882
Ap4b1	6.75102	-0.214749	0.831535	0.640956	0.0129286	0.00108705	0.0557845
Gm14920	6.74914	3.37275		-0.963407	0.0336581		0.00430031
Mrpl35	6.7468	-0.118419	0.116159	0.795259	0.0418118	0.71682	0.00435475
Gimap1	6.74475	-12.3162	1.67035	0.135358	9.28885e-05	8.14912e-05	0.524596
Spata13	6.74248	-0.767265	0.0915908	0.330348	0.0121103	1e-07	0.139414
3300002I08Rik	6.74013	3.08781	0.857072	-1.29721	0.0148294	0.224506	0.00445544
Dok1	6.73797	-1.04581	1.63012	0.850056	0.0422588	0.0169312	0.0143773
Sema3a	6.73586	1.20109	-0.431016	-0.71233	0.0432236	0.917406	0.00362335
Parp14	6.73389	-1.77725	0.78534	0.781351	0.0431984	0.770555	0.00412761
Bend3	6.73189	-0.497344	-0.372679	0.635112	0.0103634	0.995675	0.0126347
Podxl2	6.72975	-0.231249	-0.337188	0.486612	0.00175962	0.756232	0.035481
Nudt9	6.72774	-1.00868	-0.124635	0.563972	0.0124877	0.702835	0.00877049
Mtpn	6.72586	-0.839967	0.450318	0.814501	0.156272	0.022943	0.00314536
Akr7a5	6.72396	-0.620591	0.0604337	0.673161	0.0396436	0.0286537	0.0139627
Gtpbp2	6.72219	-0.542302	0.850136	0.979631	0.302005	0.000933144	0.0022647
Rab13	6.71979	-0.194099	-1.69268	0.769873	0.000788398	0.000561215	0.0109587
Cd300c	6.71744	6.6848	-6.19971	-1.07412	0.0426066	0.00102984	0.0238036
Sqrdl	6.71527	-0.0907435	0.675304	0.47016	0.0253432	0.0613836	0.0176761
Nat9	6.71336	-0.723603	-1.30582	0.804724	0.0091433	0.0017389	0.00210835
1700019D03Rik	6.71082	1.76334	0.958636	-1.21739	0.0142239	0.610046	0.00749114
Gm9776	6.70863	0.802374	0.484891	-1.61975	0.0460555	0.6828	0.002559
Ppp2r5e	6.70662	-0.3649	0.376125	0.431999	0.117624	1e-07	0.0269288
Eif3f	6.70441	-0.0747219	-2.04967	0.588473	0.00120484	0.0553787	0.0202147
Vcan	6.70256	1.12989	-0.703103	-0.723617	0.00180698	0.0328484	0.108385
Zfp820	6.70029	1.12803	2.9436	-1.12295	0.00107198	0.0731076	0.0232025
Adhfe1	6.69814	-8.89213	0.239485	0.267866	0.000588224	0.00074644	0.269511
Hmha1	6.696	-0.947295	0.00427027	0.443926	0.040231	1e-07	0.0686727
Hmgn3	6.69375	-0.324872	0.00188539	0.710965	0.120842	1.31777e-05	0.0157613
Myo5c	6.69147	-1.40611	0.085281	0.467134	0.0757701	1e-07	0.0413321
Krt81	6.68937	1.7385	-3.23868	-0.480448	0.000622678	0.0042443	0.223701
Gdpd1	6.68737	-0.133141	0.199345	0.408742	0.00580804	0.127895	0.0440094
Smox	6.68515	-0.497779	0.804047	0.392141	0.0269051	1e-07	0.091198
Bre	6.6832	-0.0584597	-0.225503	0.608772	0.000285888	1e-07	0.00720769
Adipor2	6.68115	-2.69059	-0.220629	0.990059	0.0523667	0.0043973	0.000398607
Mrpl38	6.67895	-1.85475	-1.44297	0.622155	0.0020079	0.023883	0.0122806
Dapk1	6.6769	-0.816929	-0.276507	0.761671	0.000856491	1e-07	0.00348242
Ube2e3	6.67501	-0.0748109	2.56748	0.479433	0.0115128	0.00875261	0.0480853
Asah2	6.67313	3.64334	-0.573965	-0.53409	0.000385437	0.510637	0.120941
Man2c1	6.67099	0.638731	-0.947184	-1.12672	0.361417	0.0852526	0.000570616
Cep55	6.66901	0.513118	1.73791	-0.488073	6.01553e-05	0.175936	0.114143
Gm8760	6.66697			1.45788			6.31363e-06
Cyfip1	6.66494	-1.23608	-0.532279	0.912868	0.00321161	1e-07	0.00127619
Fbxo42	6.66274	-0.243201	0.365892	0.668308	0.101	1e-07	0.0327222
Sbf2	6.66028	0.267579	-0.514304	-1.52677	0.29837	1e-07	0.00892041
BC017643	6.65809	-1.3255	-0.292937	0.886314	0.0660392	0.0529974	0.00061034
Nnat	6.65633	-1.92896	3.4203	0.331349	0.00655525	2.65418e-06	0.163191
Zbtb16	6.65437	0.282579	0.189683	1.35125	0.870724	1e-07	0.000352558
Melk	6.65262	-1.35565	0.226775	0.77664	0.00115585	0.858107	0.0613681
Cyp2a21-ps	6.65052			-1.795			6.68244e-06
Rps6ka3	6.64821	-0.42509	1.03846	0.453054	0.000904817	0.0458732	0.147399
Myo18b	6.64636	1.2019	-0.0576953	-1.03518	0.589488	1e-07	0.00266581
Snhg10	6.64451	-0.255568	0.779944		1e-07	0.233863
Rnf24	6.64256	-0.332206	0.373144	0.44582	0.00670217	0.020615	0.0619066
Cdh22	6.64022	0.119747	-0.43291	-0.785523	0.0134853	1e-07	0.145293
Smc4	6.63823	-0.198771	0.321756	0.831029	0.0301143	0.0262096	0.0204473
Ptchd1	6.636	4.28742	-3.50153		2.0445e-06	0.000482293
Clec11a	6.63387	-4.16324	-0.688819	0.777279	0.00241917	0.397104	0.0250964
Ms4a1	6.6317	-6.10646	-2.45479	0.761961	0.0397882	0.269817	0.00213051
Zfp316	6.62962	1.03801	-0.484524	-0.574976	0.0498226	1e-07	0.0628318
Lrrc8d	6.62768	-0.0240924	0.0593506	0.424142	0.0530837	1e-07	0.0601037
Jkamp	6.62564	-0.477151	0.701097	0.593609	0.0185595	0.0592934	0.025642
Gpr65	6.62328	-2.63	-0.80711	1.22832	0.545615	0.926095	5.6845e-05
Iqgap3	6.62116	0.00144672	-0.148941	-0.714619	0.0371285	1e-07	0.0788179
Hhipl1	6.61884	2.94977	-0.963987		1.85779e-05	1e-07
Arid3b	6.61706	-2.32553	2.33492	0.260842	0.000656974	1e-07	0.484591
Cks1b	6.61485	-0.503049	1.12947	0.717604	0.173368	0.0286073	0.00305303
Creb3l1	6.61279	-0.34797	0.528844	0.218661	0.00207616	1e-07	0.33733
Ece1	6.61045	0.171568	-0.301157	-0.436733	0.0754005	1e-07	0.0454937
Mdfic	6.60811	-0.626273	-0.896271	0.576471	0.00258981	0.737624	0.0319782
Asna1	6.60586	-1.82856	0.379048	0.456628	0.0227556	0.0305971	0.0255396
Nat11	6.60377			1.71608			7.235e-06
Prr3	6.60188	-0.0501978	-0.165613	0.409577	0.00160708	0.981914	0.0492393
Osgin1	6.59937	-4.67373	-0.674032	0.410732	5.24111e-05	0.0164654	0.0839599
Dgkd	6.59724	0.132828	-0.429627	-0.99165	0.313896	1e-07	0.00897681
Gsto1	6.59526	4.46488	1.26063	-0.697001	0.0138554	0.000970376	0.0015005
Prc1	6.59278	-1.37854	1.16709	0.697853	0.108415	0.909513	0.00150246
Ankrd11	6.59019	-0.103783	0.189608	0.422238	0.0470003	1e-07	0.0679367
Ndufs2	6.58809	-0.0630922	-1.71221	0.677559	0.00682339	0.00645907	0.00424202
Zmynd15	6.58589	-1.26287	-0.771488	0.884007	0.0049321	0.102215	0.0106076
F2r	6.58412	2.51113	-0.351614	-0.0333517	5.14219e-05	1e-07	0.865766
Ggps1	6.58192	-0.483775	1.08407	0.941427	0.160651	0.879013	0.00089912
Clasp1	6.57997	0.662607	-0.420192	-0.418932	0.0698064	1e-07	0.0503749
Smok3a	6.5777	7.59548		-0.67625	0.00410172		0.0295249
Kcnip2	6.57575	1.30622	0.176557	-0.624157	0.00558175	0.784977	0.0209057
Trappc2	6.57374	-1.32649	6.27811	0.364699	0.00267813	0.0911326	0.08389
Msra	6.57148	-9.2742	-0.0957206	0.432168	4.86661e-06	1e-07	0.0605415
Cdc34	6.56936	-1.00655	0.534169	0.662221	0.249692	0.0782975	0.00140377
Prdm5	6.5674	-0.611067	-0.510372	0.838176	0.00613856	0.261693	0.0124703
Dmpk	6.5655	-1.0874	0.923418	0.70544	0.0917765	0.201585	0.00422568
Fig4	6.56329	-1.28447	0.134619	0.467072	0.00798481	1e-07	0.201456
Cap2	6.56135	-0.315266	0.230435	0.374774	0.0446884	1e-07	0.0734315
Bpnt1	6.5593	0.0946695	0.663034	-0.325632	0.0006872	0.992597	0.0805956
Nol10	6.55754	-0.725473	0.72673	0.532674	0.0192366	1e-07	0.127876
Ang2	6.55535	-1.00908	-4.58026	0.946648	0.0036692	0.0338115	0.0105462
Tctex1d4	6.5534	-0.982602	0.1305	1.09278	0.695483	0.137347	0.000119988
Ier5	6.55132	-0.750274	0.884096	0.630199	0.0365574	0.026523	0.019302
Adamtsl3	6.5492	2.58745	-0.136656	-0.358144	0.00328975	1e-07	0.298883
Fam73a	6.54682	0.193079	-0.295066	-1.22218	0.769056	1e-07	0.00160648
Cugbp1	6.54485			1.24121			8.48982e-06
Slc35b2	6.54277	-0.411888	0.464228	0.426491	0.0109241	0.000704851	0.0820709
Efnb3	6.54048	-0.540081	0.884027	0.522118	0.0496246	0.00447622	0.0207394
Tctex1d2	6.53847	0.879903	1.93711	-1.45496	0.0100481	0.00216283	0.00265084
Syvn1	6.53652	-0.0718666	-0.0665989	0.836085	0.0447213	0.871683	0.00400725
Scarf2	6.53458	-3.28317	2.1002	0.403895	0.0407129	1e-07	0.0804033
Lrrfip1	6.53247	-0.694177	0.000155076	0.756702	0.26976	1e-07	0.0123399
Skap1	6.53057	0.618895	-0.484191	-1.74603	0.432878	1e-07	0.00583751
Cbx3	6.52881	0.126229	-0.596535	-0.523305	0.00336852	0.797761	0.0402512
Epha6	6.52707	0.32443	-1.75545	-1.03997	0.173448	1e-07	0.0218446
Herc4	6.52484	-0.595922	-0.718769	0.826868	0.0202357	0.99218	0.0095748
Tnip2	6.52272	-0.79349	-0.264504	0.709888	0.00235524	0.890973	0.0413032
Kank1	6.52065	0.456407	-0.165199	-0.559884	0.073624	1e-07	0.0512418
Fam53b	6.51898	-0.0133171	0.213443	0.82242	0.758714	1e-07	0.00172189
Tmem42	6.51736	-0.193334	1.33477	0.726915	0.253071	0.0380101	0.00184301
1810013L24Rik	6.51551	-0.0204288	-0.883581	0.918835	0.115903	0.0363727	0.000315066
Irf5	6.51353	-0.504867	-0.192879	1.01672	0.0836932	0.114753	0.000742682
Mbnl3	6.51168	6.56234	1.14269	-0.243404	1.43188e-07	0.0179169	0.48019
Pkp4	6.50957	0.248519	-0.342873	-0.333183	0.0329794	1e-07	0.0953153
Erc1	6.50765	0.161048	-0.104645	-0.801713	0.185694	1e-07	0.0206982
Ano10	6.50584	-0.0423928	0.560398	0.714577	0.995449	1e-07	0.000760228
Rps29	6.50397	-0.580974	0.188972	0.462112	0.0183403	0.15534	0.0234994
Spock2	6.50215	3.0163	0.344814	-0.64956	0.000816557	1e-07	0.00474746
Foxp1	6.50041		0.00312663	1.08752		1e-07	0.000750966
Zbtb43	6.49796	-0.288187	0.51175	0.694808	0.00734407	0.941278	0.0229606
Rdh7	6.49573	3.68779	2.39388	-1.21047	0.146643	0.245257	0.000458535
Ino80b	6.49394	-0.699044	0.215927	0.839582	0.280114	0.0228219	0.00185774
Coq10b	6.49208	-0.579903	0.043804	0.778871	0.0351331	0.305653	0.0110697
Usp39	6.48975	-0.499588	1.13222	0.712137	0.052624	0.657539	0.00525639
Car4	6.48806	-2.03367	1.12817	0.461606	0.00256527	0.438563	0.0626494
Btbd9	6.48661	-0.575464	0.211369	0.307762	0.0323601	1e-07	0.0987429
Atf6b	6.48463	-0.550546	0.494843	0.37788	0.0116072	0.000706897	0.0833329
Xrcc5	6.48297	-0.405842	0.275905	0.607322	0.0796665	1e-07	0.0500169
Clta	6.48086	-0.0243592	0.264538	0.316043	0.00663583	0.0169963	0.075372
Apod	6.47906	-10.6236	-0.868187	0.438801	2.6599e-05	0.000262502	0.0725998
Myl10	6.47707	1.77261	0.261299	-1.33775	0.028489	0.0802222	0.00250356
Zfp524	6.47549	-0.154103	0.432871	0.702906	0.07365	0.612352	0.00381621
Zfp710	6.47351	-1.51822	0.531976	0.647042	0.40869	1e-07	0.00695944
Nqo1	6.47141	0.72164	-1.38141	-0.486485	0.00172053	0.00985548	0.161349
Ftcd	6.46972	0.720092	-1.07096	-1.26822	0.130907	0.0106536	0.00683505
Exoc6b	6.4679	0.137842	-0.33367	-0.692411	0.529554	1e-07	0.00430677
Acaa1a	6.46621	-1.27698	-0.550389	0.706814	0.0245183	0.386897	0.00517457
Purb	6.46435	-0.594273	-0.388308	0.5468	0.0145208	0.457032	0.00892526
Psmd7	6.46249	-0.224169	-1.06408	0.613136	0.00673685	0.431659	0.0159452
Ret	6.46058	0.0344145	-1.05588	-0.634131	0.0105949	1e-07	0.190115
Nox4	6.45853	0.414758	0.478729	-0.873395	0.0154578	0.00194256	0.00191981
AI593442	6.4566	3.69055	0.15156	-1.18057	0.0480542	0.802971	0.00387571
Usp33	6.45479	0.775612	-0.142156	-0.934848	0.00869743	0.0857891	0.0482135
Cstf2	6.45294	6.30758	-1.17234	0.0570096	1e-07	0.0519038	0.815636
AI662270	6.45113	-8.59342	-2.67649	0.848465	0.00522768	0.00162235	0.00492438
Fbxo28	6.44917	-1.726	-0.075537	0.449525	0.00386386	0.548091	0.0261833
Mrpl11	6.44759	-0.562674	0.174181	0.352084	0.00268006	0.0881869	0.0946703
Tex261	6.44582	-1.60714	0.331329	0.549477	0.0280438	0.805766	0.0091456
Olfr448	6.44389	1.10446		-1.31024	0.00831902		0.0213401
Rundc3a	6.44182	-1.69487	1.37202	0.542075	0.00417961	0.292215	0.0560404
Alad	6.43993	-0.62561	0.732174	0.804	0.0417182	0.847503	0.00607485
Krtcap2	6.43838	-1.29664	-1.33428	0.930301	0.12044	0.040206	0.000344895
Sod3	6.43622	-4.471	-2.12932	0.921664	0.00136285	2.39133e-05	0.00705938
Rheb	6.43448	-0.288264	0.307583	0.469309	0.0375229	0.0131393	0.0243951
Slc6a8	6.43258	4.93189	-1.47324	-0.37858	0.00415947	0.477342	0.0481477
Ppm1j	6.43062	-0.376848	-1.97947	0.962549	0.00930982	0.0702414	0.00709963
Ccdc84	6.4289	-0.376139	-0.76753	0.899938	0.0492055	0.00384078	0.000640344
Srd5a3	6.42704	-1.01102	0.507781	0.861631	0.225502	0.998321	0.000584834
Lilrb4	6.42493			1.86531			1.04283e-05
Gtf2h3	6.42307	-0.36884	0.358012	0.681588	0.0169291	0.735531	0.015131
Actr1b	6.42131	-0.0922452	0.106532	0.478151	0.0153777	0.01186	0.0493856
Slc13a4	6.41902	1.90355	-0.49189	-0.591065	0.206344	1e-07	0.0198402
Maff	6.41719	-4.10487	0.814853	0.944343	0.211644	0.000298029	0.00730722
Bicd2	6.41532	-0.212941	0.00892771	0.226074	0.00369403	1e-07	0.309458
Ly6k	6.41365	1.31641	-1.68601	-0.839907	0.00543394	0.787517	0.0336373
Ttc39b	6.4118	-0.0626005	0.0883385	0.432594	0.0416118	1e-07	0.0878264
5730408K05Rik	6.41005	0.436707		-0.983944	0.0105179		0.0185478
Aldoa	6.40843	-9.88527	-0.570384	0.452075	0.00223134	0.347114	0.0321864
Cox16	6.40651	0.263776	-0.377741	-1.59588	0.193158	0.830288	0.000915066
Kif21a	6.40474	-0.803027	0.0385463	0.418197	0.0050578	1e-07	0.275647
Mut	6.4027	-0.121806	2.08936	0.54001	0.0966586	0.00440297	0.0124392
Ripply1	6.40076	1.98206	-0.244971	-1.53637	0.164659	0.0124865	0.005334
Ralgapa2	6.3987	-0.378811	0.308922	0.411705	0.0272131	1e-07	0.117553
Tmx2	6.39698	-3.93245	-0.572423	0.463476	0.000555353	0.0858176	0.0480363
Gale	6.39505	-1.07223	-0.197694	0.631286	0.0166017	0.0823146	0.00470842
Rasa4	6.39369	-0.576746	0.32756	0.780769	0.150193	0.206882	0.00278084
Cacna2d2	6.39171	1.40246	-0.820563	-1.59131	0.531452	1e-07	0.00468584
Mbd3	6.38977	-0.241257	-0.477259	0.707398	0.0860522	0.867773	0.00226123
Ncoa4	6.38807	-0.740029	-0.0819815	0.923681	0.018635	0.38588	0.00726453
0610009L18Rik	6.38617	1.04576	-0.0824627		3.58829e-06	0.000607321
Tradd	6.38449	-0.0407298	0.578664	0.723164	0.0884005	0.0745181	0.00752915
Dlc1	6.38265	1.10259	-0.120928	-0.51132	0.299191	1e-07	0.0125777
Apool	6.38081	-1.87268	1.14296	0.95056	0.0252617	0.00262974	0.0457978
Vegfb	6.3789	-0.56742	-0.0547282	0.78642	0.0289098	0.0634945	0.00259799
Abi3bp	6.37721	3.57103	-0.247606	-0.756381	0.072368	0.832587	0.00363409
Nptxr	6.37536	-1.33397	-0.0824606	0.42624	0.000239632	0.854866	0.137284
Brms1	6.37357	0.914549	-0.977985	-1.01191	0.278439	0.00986351	0.00267342
Ccdc90b	6.37183	-2.8964	-2.22658	0.217116	8.99379e-06	0.540685	0.338835
Rassf2	6.37024	-2.00871	0.084573	0.237611	0.00610448	1e-07	0.259863
1700030C10Rik	6.36843	1.87847	0.715538	-1.83469	0.0465263	0.00490159	0.000793125
Cdan1	6.36664	-0.700689	0.702787	0.934708	0.123273	0.0316762	0.00661306
Acss2	6.3649	-1.22991	0.249424	0.611134	0.103548	0.0037321	0.0125786
Gm3704	6.36305	-23.1133	0.854741		2.2881e-06	0.00290805
Mb	6.36121	-0.51999	-0.00330832	2.0929	0.688924	0.103121	1.17659e-05
Irak1	6.35941	2.26649	1.58107	-0.866731	0.0165057	0.102292	0.00538487
Parva	6.35782	0.439458	-0.395876	-0.416045	0.0798558	1e-07	0.0565771
Eaf1	6.35603	-0.57346	-1.30177	0.463185	0.00046978	0.0717215	0.0529469
Hes6	6.35405	-0.065786	0.3584	0.570855	0.0214004	0.153455	0.0246559
3110070M22Rik	6.35216	-3.22226	0.475541		5.85008e-07	0.0601554
Crem	6.35041	-1.06845	-0.790953	0.809984	0.00759257	0.00478964	0.00510007
Klhl5	6.34854	2.74974	-0.211238	-0.492819	0.11029	1e-07	0.0424363
Gps2	6.34657	-0.981817	0.317379	0.451647	0.0068927	0.0217519	0.0805064
Taf10	6.34486	-0.27675	-1.89147	0.910474	0.0649759	0.000972926	0.000383081
Eps8	6.34305	-2.3577	0.222879	0.554149	0.135912	1e-07	0.0348885
Pak4	6.34127	-0.323823	0.165474	0.311506	0.00975708	1e-07	0.217164
Insl3	6.33927	2.77115	2.22041	-0.984109	0.0254238	0.141987	0.00407476
Zfp296	6.33749	0.659062	-2.54785	-0.495883	0.00998081	0.0654097	0.0528996
Gstp1	6.33542	-0.560962	0.254876	0.493093	0.0759957	0.0387775	0.0113772
D16Ertd472e	6.33335	-0.600509	1.04861	1.10529	0.0902815	0.0697016	0.00826996
3830406C13Rik	6.33188	-1.18214	0.0227056	0.503565	0.0110259	0.0475964	0.0538327
Calml3	6.33007	0.17789	-0.342868	-1.02981	0.9058	0.0197794	0.000146427
Pdrg1	6.32866	-0.771195	2.31656	0.482202	0.0223223	0.119082	0.0266364
A1bg	6.32688	4.06684	-0.279647	-1.1092	0.0832972	0.167239	0.00706428
Jagn1	6.32554	-0.253675	0.012739	0.794762	0.150527	0.00285093	0.00909428
Ccdc74a	6.32381	-3.74159	-0.73299	0.542921	0.00100156	0.150003	0.0443729
Gm2007	6.32224			-1.24835			1.33374e-05
Zyx	6.32022	-0.677418	0.739675	0.468542	0.0490456	0.0112621	0.0230901
Osbpl3	6.31844	0.786769	-0.0673221	-0.784996	0.12977	1e-07	0.0379866
C1qbp	6.31668	-0.554083	1.03087	0.481198	0.033153	0.0112505	0.0322789
Plcg2	6.31452	-0.42455	0.0766226	0.630525	0.172617	1e-07	0.0282524
Tacc3	6.31275	-0.301022	-0.659199	0.703089	0.0156547	0.733866	0.0129937
Camsap1	6.31118	-4.0918	-0.0500658	0.708704	0.0136327	0.241757	0.00910164
Tmem141	6.3093	-1.08382	-6.46264	1.10228	0.0189874	0.000189414	0.00129619
Gnat2	6.30725	3.9139	0.00800934	-0.895558	0.000107184	0.00593773	0.0721667
Cdc42ep1	6.30523	-0.0202754	0.0167372	0.897706	0.430372	0.0111377	0.00134112
Wnt5b	6.30358	0.951585	-0.194304	-0.616165	0.0326453	1e-07	0.116171
Ydjc	6.30208	-0.671021	0.274236	0.440032	0.00709461	0.0281127	0.0797536
Dda1	6.3	-0.404345	-0.0204078	0.665342	0.0473295	0.976584	0.00571576
Tnfrsf13c	6.298	0.398038	1.43035	-1.02594	0.0967096	0.585593	0.00178464
Slc35a4	6.29626	-0.439191	0.445975	0.229817	0.00157357	0.00179903	0.233751
Alkbh2	6.29444	0.469539	-0.121335	-1.74326	0.0758263	0.566652	0.00497561
Csnk1e	6.29268	-0.0735424	0.50447	0.382439	0.084721	1e-07	0.0575662
Nr5a1	6.29082	0.307365	-0.675925	-0.841564	0.0614581	1e-07	0.0748037
Mlx	6.28905	-0.760319	-0.421429	0.672232	0.00143352	0.00107536	0.0144914
Tmem180	6.28704	-1.61165	-0.63035	0.79991	0.00359734	0.00199788	0.00856377
Pak3	6.28536	-0.0650083	0.236843	0.457531	0.0391875	1e-07	0.104201
Tmprss12	6.28386	0.0540224	-2.48184	-0.893856	0.0256007	0.0576133	0.0296834
Flg	6.28244			-1.53871			1.43452e-05
Ctsw	6.28079	-0.461878	8.11639e-05	0.608876	0.0273997	0.484267	0.0149411
Itpa	6.2791	-0.434249	-0.775251	0.610885	0.0036917	0.0111213	0.0116238
Ebf2	6.27742	4.23984	-0.452726	-0.29555	0.0061986	1e-07	0.278771
Rps19	6.27569	-0.00160552	0.345225	0.624484	0.0681974	0.0160171	0.0165451
Ccl4	6.27381	0.662409	-8.02315	-1.02669	0.291689	0.0100216	0.00289818
Chchd7	6.27183	-0.318729	-0.0954137	0.804413	0.0209865	0.120632	0.00512205
Ppp1r3d	6.26993	-0.958798	1.84525	0.593038	0.0871986	0.000283887	0.0251407
Zdhhc23	6.26802	-0.400088	0.514009	0.545531	0.00101793	0.213491	0.145615
Pfdn1	6.26621	-10.3261	-0.298538	0.681052	0.000932049	0.00341998	0.0232789
Ddt	6.26456	-0.30414	2.12818	0.504816	0.0488956	0.00102095	0.0358259
Pop1	6.2628	-0.586131	0.384426	0.38234	0.00324994	0.371387	0.0722758
Sdhd	6.26101	-0.482259	0.039601	0.382827	0.018822	0.00190675	0.0672925
Plk4	6.25925	-0.400292	0.030821	0.262757	6.36663e-05	0.164595	0.393833
Bccip	6.25771	-0.014614	-0.836685	0.603552	0.00847451	0.000667661	0.00368499
Mbd2	6.256	-0.11901	0.665544	0.3098	0.00302203	0.059412	0.114148
Ndrg4	6.25422	0.665426	-0.571415	-0.542185	0.0198191	0.05043	0.0381037
Chrac1	6.25236	-0.504417	0.868443	0.991675	0.296944	0.721598	0.000622969
Gzmb	6.25079	-2.9637	1.01896	0.757572	0.0479254	0.0016506	0.0344068
Jmjd7	6.24903	0.360261	-0.796571	-1.0256	0.289626	0.042276	0.00211613
Dnajc11	6.24752	1.82054	-0.10765	-0.446589	0.115235	1e-07	0.0455853
Kin	6.24568	-0.547604	0.192956	0.774417	0.0781189	0.899966	0.00386632
Lipt1	6.24415	-1.14367	-0.350631	0.503977	0.0138498	0.536388	0.0132225
Parvg	6.24247	-4.03541	-0.661346	0.501645	0.00629471	0.111608	0.0141157
Chrnb1	6.24082	-0.792038	0.551087	0.392223	0.00647007	0.0278492	0.0884902
Tom1	6.23913	-0.265701	-0.671436	0.682701	0.0311263	0.992963	0.00935569
Appl1	6.23764	-0.500751	1.24116	0.461799	0.0010018	0.589918	0.113833
Dnajc27	6.23601	-0.65161	0.274362	0.925236	0.0454497	0.887071	0.0071061
Grwd1	6.23422	-0.750119	0.343829	1.26048	0.764217	0.993524	4.53715e-05
Snord35a	6.23256	-4.56507		0.772566	0.0120555		0.0208101
Pgam5	6.2305	-1.1416	0.566005	0.443744	0.018992	0.0151884	0.0503072
Zfp493	6.22863	4.4701	1.83067	-0.264902	8.65204e-06	0.0534163	0.251393
4933411K16Rik	6.22687	4.80431	-0.248305	-0.448583	0.00902401	0.0180026	0.0790006
F7	6.22527	1.66505	0.368447	0.967738	0.857997	0.00157015	0.000128481
Acy1	6.22369	0.224784	-0.92915	-0.499308	0.00434687	0.051784	0.0995133
Map4k3	6.22198	-0.357194	0.110526	0.84757	0.871686	1e-07	0.00179469
Nckap5	6.22002	-9.72734	0.140726	0.290361	0.0185633	1e-07	0.171307
Pias2	6.21791	0.381613	0.237622	-0.429032	0.000677764	0.440898	0.0797682
Cep70	6.21645	-0.477912	1.31985	0.440009	0.0148014	0.000127507	0.10969
Serpina3h	6.21481	5.15152	-2.81777	-0.94145	0.0219197	0.464438	0.0194986
Dgcr6	6.21308	-2.1695	-0.861945	0.56883	0.00184083	0.0262727	0.0233232
Armc6	6.21107	0.0697808	-1.50181	-0.783352	0.00599393	0.18435	0.0642912
Zfp235	6.2091	-2.66131	-0.409121	1.16402	0.0245025	0.110205	0.00460009
Ipo8	6.20713	0.342527	-0.30984	-0.370334	0.0122166	0.0108988	0.0718923
Tada1	6.20524	-0.00466386	0.560343	0.956321	0.214078	0.00485835	0.00585391
Dctn1	6.20354	-0.917182	0.601556	0.722772	0.47961	1e-07	0.0073397
1110037F02Rik	6.20191	0.354443	0.376044	-1.24717	0.0255974	0.0778544	0.00399438
1700102H20Rik	6.20006	0.326963		-1.22259	0.280986		0.000562115
Nespas	6.1988	-4.43456	0.563191		4.97443e-05	1e-07
Dvl1	6.19706	4.69597	-0.822494	-1.11091	0.0383376	0.00490034	0.0366673
Mef2d	6.19543	0.145717	-0.21057	-0.764039	0.424486	1e-07	0.0092542
Clk4	6.19366	-0.0905364	-0.467454	0.457015	0.000505123	0.00638057	0.0386675
Krit1	6.1924	-0.202565	-0.182425	0.684206	0.00407194	0.172082	0.0227374
Rmi1	6.19091	-0.283908	0.687258	0.340232	0.00151936	0.47545	0.10475
Lipa	6.18919	-0.406994	0.621154	0.374376	0.00123979	0.954231	0.0879699
4930449E18Rik	6.18751	4.04114	-6.43205	-0.492631	0.0137268	0.000891156	0.0965845
Cyp2a12	6.18565	5.51361	3.19302	-0.723905	0.0272924	0.0506376	0.00347365
Rcl1	6.18435	-0.292788	0.168141	0.398071	0.0839428	1e-07	0.0646245
Ism1	6.18299	-0.192003	-0.25073	0.475788	0.00746296	0.135836	0.0141513
Nr1i3	6.18156	-1.88691	1.13582	0.585333	0.0164952	0.379691	0.0277749
Tiprl	6.18018	0.324701	0.0506637	-0.342362	0.000558922	0.606699	0.101863
Wipf1	6.17848	-0.684049	-0.186615	0.495415	8.75314e-05	1e-07	0.0263962
Ciapin1	6.1768	-0.113909	1.16171	1.09901	0.303059	0.0338956	0.002338
Leap2	6.17503	5.41265	5.72016	-1.7096	0.00704733	0.0191902	0.00925328
Clu	6.17312	-0.521397	-0.33564	0.658642	0.0216428	0.0565266	0.00460778
Fam174a	6.17138	0.329574	0.450697	-1.74822	0.197946	0.282103	0.000517935
Eif3m	6.16978	-0.22011	0.909932	0.568799	0.0632847	0.0501938	0.0160097
Mrpl18	6.16818	-0.204064	1.75796	0.779488	0.382499	0.0594206	0.00134938
Casq1	6.16656	0.0654679	0.600403	1.86298	0.940451	0.750092	1.9046e-05
Ercc5	6.16517	-0.667498	-0.461233	0.685645	0.00535292	0.663496	0.032488
Obscn	6.16373	-0.425791	-0.189971	0.892334	0.0372034	1e-07	0.000236906
Tmprss2	6.16237	-3.79943	0.0961283	0.379434	0.0143917	0.0832356	0.0486159
Zgpat	6.16077	-1.64032	1.18756	0.475879	0.0866205	0.00256223	0.0213271
Ctsl	6.15939	-0.877193	0.338213	0.720386	0.0496631	0.936825	0.00715852
Rpl23a	6.15776	-0.651462	0.995322	0.46832	0.0246388	0.484957	0.0193799
Wdr55	6.15631	-1.64318	0.800825	0.470643	0.00953499	0.193964	0.0521958
Prss36	6.15477	-12.2238	-1.96824	0.451207	0.000431997	0.102795	0.0743091
Oprl1	6.15313	1.79736	1.7676	-0.901587	0.0143995	0.958826	0.0201596
Ttc28	6.1515	-0.196115	0.218422	1.02585	0.976741	1e-07	0.00146431
Gkn2	6.14995	7.96244	-1.04905		8.08845e-06	0.000470882
Ccr7	6.14849	-2.10682	-1.24307	0.735593	0.00871492	0.276366	0.0169407
Zfp282	6.14685	-0.852152	0.35425	0.359672	0.00675285	0.0153004	0.105995
Mrps7	6.14558	-0.161699	-0.433534	0.724323	0.0161539	0.0267359	0.00535597
Kdm8	6.14399	-2.5552	0.124108		1.01059e-05	0.000243105
Atp6v0e	6.14228	-0.0597522	0.0468143	0.70697	0.0894302	0.624016	0.00499559
Mkks	6.14054	-1.19114	2.45051	0.896654	0.11478	0.0400843	0.00957345
Pde2a	6.13905	-2.29916	0.223855	0.759492	0.200383	1e-07	0.0297803
Tbc1d8	6.13738	-0.0112603	0.0817223	0.804475	0.39744	1e-07	0.0117552
Arnt	6.1356	1.42902	-0.771783	-0.625617	0.0158737	0.901124	0.0210426
Cntn1	6.13408	0.408705	-0.821457	-0.578093	0.0866377	1e-07	0.0680229
Cct3	6.13247	-0.41426	-0.795866	0.471164	0.00742468	0.692923	0.0279437
Rpl18a	6.13073	-0.446409	-0.390605	0.555295	0.0203257	0.217885	0.00802512
Ubtd1	6.12905	-0.0207864	-1.19155	0.639985	7.01829e-05	1e-07	0.0319413
Gm11681	6.12712	3.15483	-0.887308	-1.01816	0.0175377	0.905454	0.0194768
Gm5767	6.12535	4.58123	-0.751031	-1.29477	0.0777244	0.908599	0.00472464
Hes7	6.12401	1.09429	0.982142	-0.908912	0.0702214	0.00192681	0.000601399
Igbp1	6.12246	-0.0319239	-0.124437	0.480366	0.00785483	0.286716	0.0190316
Kcnq1ot1	6.12089	0.653561	0.255607	-1.20378	0.0118739	0.041905	0.00800067
Hs6st2	6.11934	4.22021	0.478787	-1.49684	0.00371153	1e-07	0.00268549
Pea15b	6.11767			-1.83535			2.06695e-05
Ndufs7	6.11607	-0.149357	-0.0938017	0.876871	0.28773	0.460313	0.000380154
Ythdf2	6.11438	-0.169521	0.872336	0.299692	0.00317574	0.0101647	0.167743
1700054K19Rik	6.11294	-1.40507	0.0142949	0.284354	0.00362244	0.000269811	0.231776
Adal	6.11126	0.0202488	2.49146	-1.09023	0.00891978	0.0403673	0.0102081
Stim1	6.10979	0.298413	0.476303	-0.566861	0.0208521	0.999721	0.0163061
Dpf3	6.10812	2.08759	-0.426596	-0.333926	0.00568838	1e-07	0.330739
Bcas1	6.1065	-0.433822	0.389723	0.296716	0.0516492	1e-07	0.103586
Plekhh1	6.10479	-0.609241	0.0601275	0.435958	0.0503604	1e-07	0.105453
Cited1	6.10312	0.822685	0.52003	-0.541483	7.11409e-05	2.72623e-06	0.0444357
Col7a1	6.10138	-4.37098	0.197544		6.90174e-05	1e-07
Pabpc5	6.09964	7.5152			1.08858e-07
Pkp3	6.0979	-0.308292	0.125926	0.575769	0.0715061	0.8117	0.00579155
St5	6.09632	-16.8569	-0.241436	0.681999	3.0434e-06	1e-07	0.114321
Trpm6	6.09474	1.12907	-0.976471	-0.524703	0.00350661	0.0935261	0.114901
BC048679	6.09324	0.559367	-0.205711	-1.32546	0.602995	0.00919221	0.000934498
Fbxl2	6.09165	0.167571	-0.200605	-0.48637	0.0495263	1e-07	0.107462
Aak1	6.09024	0.581707	-0.128031	-0.408924	0.172744	1e-07	0.036638
Ccdc12	6.08844	-0.923802	0.794275	0.179021	0.00541376	1e-07	0.339606
Ndufa11	6.0869	-0.302677	-0.59333	0.775061	0.0162759	0.0146214	0.00493379
Shb	6.08514	-0.638703	0.0383307	0.179894	0.0028185	1e-07	0.429664
Banp	6.08365	-0.0834537	-0.448492	1.05183	0.0360274	1e-07	0.00028088
4930562C15Rik	6.08196	4.86795	0.0354735	-0.95298	0.028247	0.98301	0.012659
Traip	6.08045	-3.92746	0.0695299		1.66466e-05	6.72433e-05
Atp8a2	6.07887	2.77405	-0.260774	-0.71295	0.0158981	1e-07	0.212363
Gnb4	6.07717	-1.87436	0.00288415	0.52379	0.0262881	0.00109377	0.0702959
Zfp317	6.07543	-2.24891	-3.37279	0.701928	0.0123578	7.8861e-06	0.00173266
Gpc1	6.07401	-0.599156	0.012922	0.12574	0.000442282	1e-07	0.716828
Taf1a	6.07218	0.173024	-0.00883687	-0.687202	0.0895319	0.00596543	0.0197834
Tut1	6.07064	-0.263341	0.720142	0.966072	0.164059	0.118338	0.00491253
Dnmt3l	6.06925	1.02731	0.912417	-0.816565	0.0142272	0.552427	0.0166064
Narfl	6.06774	-0.859923	-0.00903259	0.667338	0.0287122	0.648262	0.00993479
Mfn2	6.06621	-0.269468	-1.12692	1.1208	0.403285	0.388836	0.000184127
4933400F21Rik	6.06478	2.94369	0.147149	-0.798788	0.00851159	0.214065	0.0174719
Thoc1	6.06296	-0.169686	0.944644	0.424348	0.00736353	0.56462	0.0485298
BC022687	6.06175	-0.767117	0.0480944	0.71835	0.209504	0.0160286	0.00603265
Inmt	6.06028	-11.5307	4.37764	0.201735	0.00204663	0.000261617	0.300829
Gm14327	6.05881	13.9413	-1.17309		1.71907e-06	0.0435755
Usp51	6.05701	-9.50731	2.12637		1.47476e-05	0.000132167
Rdh14	6.05546	-1.11474	0.798286	0.902177	0.248819	0.0701789	0.00322642
Spcs1	6.05365	-0.607799	-0.501516	0.705677	0.033808	0.011899	0.00240721
Dpm2	6.05217	-1.07849	-1.28471	0.841892	0.0200016	0.0153641	0.00432768
Bhlhe40	6.05053	-0.344533	0.393783	0.443459	0.0674016	0.00758341	0.0256265
Sp6	6.04914	-1.68242	1.09887	0.501103	0.039453	0.01196	0.0377128
Mapk13	6.04756	-0.354294	0.13511	1.04548	0.709923	0.0481104	0.000408394
Lman1l	6.04592	10.0457	-0.847975	-0.688932	0.00673251	0.163343	0.0750022
Armc5	6.04456	-1.01449	-0.761581	0.818183	0.0210841	0.0201773	0.004423
Efcab10	6.04322	1.51455	-1.64082	-0.506562	0.0616704	2.26561e-05	0.0595854
Sec14l2	6.04188	-1.573	1.08495	0.249252	0.00171185	0.00759828	0.237215
Fam171a1	6.04029	7.47493	-0.516976	-0.219545	0.0098778	1e-07	0.274457
Pja1	6.0388	0.0977118	3.25153	-1.22741	0.00907692	1e-07	0.00137966
I1C0022H11Rik	6.03742			-1.70289			2.44105e-05
Postn	6.03601	-22.9376	0.270977	0.112621	1.45765e-05	0.202637	0.619741
Zfp688	6.03479	-1.34795	0.614779	0.647931	0.044757	0.00927638	0.0363487
F2rl1	6.03323	0.187375	0.581494	-0.831917	0.00662371	0.231527	0.0223407
BC107364	6.03162		-0.161633	-1.38445		0.000124933	0.000560827
Exoc3	6.03	-0.605883	-0.367654	0.583088	0.0262132	0.707687	0.0119562
Plcxd1	6.02874	2.40359	-0.366137	-0.330515	0.00245255	0.000129309	0.304172
Utp11l	6.02729	-0.358852	2.07478	0.474819	0.0948972	0.000208003	0.0324895
A830052D11Rik	6.02543	2.18275	-0.806713	-0.48906	0.0011935	0.601883	0.128884
Xiap	6.02378	-8.3963	-0.325341	0.0750919	1.04447e-06	0.64956	0.690633
Ssh3	6.02232	-0.934176	-0.0383984	0.752036	0.0506879	0.814407	0.00700268
Ap4e1	6.02068	0.212531	-0.324663	-0.70003	0.0980066	0.00362895	0.0210373
Abcg2	6.01924	-2.90347	1.08941	0.62997	0.0339454	0.00392004	0.0525156
4931406C07Rik	6.01769	0.520238	-1.64788	-0.362936	0.0108213	0.02412	0.0855649
Lpar2	6.01611	0.926388	-0.131302	-1.17904	0.0127121	0.826684	0.029877
Plpp4	6.01446	0.434983	-0.833196		8.53261e-05	1e-07
S100g	6.01257	-2.202		0.636136	0.144823		0.00237522
Ubox5	6.01094	-0.678608	1.75204	0.487466	0.118262	0.000108874	0.0292095
Prickle1	6.00921	0.0398508	-0.210363	-1.02723	0.735773	1e-07	0.00411775
Cox5b	6.00781	-0.973483	-0.229035	0.951522	0.338079	0.65818	0.000423269
Card10	6.0061	-1.25971	0.790673	0.338715	0.0961235	1e-07	0.0709021
Mrps2	6.00479	-1.75623	0.35917	0.928189	0.107397	0.0907728	0.00998808
Akirin2	6.00357	-0.157677	0.918806	0.479875	0.0159167	0.578913	0.0306162
Prpf38b	6.00217	0.511498	-1.44401	-0.519035	0.00281779	0.709373	0.0823727
5730507C01Rik	6.00049	2.62451	-2.92822		1.10719e-05	0.000633557
Rilpl2	5.99877	-0.0368087	0.411954	1.18802	0.254907	0.789164	0.00121733
Erbb4	5.9973	0.360803	-1.27678	-0.413719	0.0145431	1e-07	0.23857
Krr1	5.99567	1.74566	-0.490918	-0.837201	0.0776344	0.00476543	0.0262528
Mtmr3	5.99399	-1.40992	-0.739587	0.301474	0.000333549	0.997722	0.184746
Mtf1	5.99245	-0.550931	0.0782563	0.318577	0.0295356	1e-07	0.164816
Ddx56	5.99109	-0.563811	-0.176024	0.454727	0.00326271	0.985485	0.0651129
Sdr16c5	5.98983	-2.94031	2.45547	0.400402	0.00853951	0.024419	0.101653
Tex38	5.98824	12.3956	2.39865		1.14822e-07	0.799282
Ccnl1	5.98676	-0.188586	0.36949	0.721109	0.153155	0.000805896	0.0174521
Grik5	5.98533	-1.67421	0.0482526	0.667373	0.151164	1e-07	0.0481277
Mrpl39	5.98388	-0.61416	1.06605	0.279468	0.00829297	0.00286668	0.138439
Zbtb42	5.98248	-0.41859	0.217697	0.609326	0.0218672	0.555487	0.0252326
Nphp1	5.98086	-0.166339	0.752078	0.707023	0.0162465	0.52844	0.0323262
Tmem214	5.97952	-0.236818	0.118562	0.388049	0.0215178	0.161832	0.0385111
1110065P20Rik	5.97803	-0.125243	-1.12176	0.899118	0.147522	0.951704	0.00235825
Lrit2	5.97666	3.01075	-2.63582	-0.814801	0.122553	0.233614	0.00667002
Pdzk1ip1	5.97518	-3.7108	-0.716036	0.647801	0.052016	0.560665	0.00601845
Pex26	5.97369	-0.573299	0.273097	0.749611	0.466882	0.110354	0.00103746
Recql5	5.97228	-0.0513339	0.339042	0.818099	0.0261163	0.934365	0.0170628
Rpl22	5.9709	-2.73039	0.0262802	0.617107	0.163029	0.475049	0.00347582
Pla2g2d	5.96945	-4.22135	-0.00292007	1.04899	0.0265187	0.222428	0.00805564
Tmem43	5.96788	-0.0311542	0.266191	0.300094	0.00232142	0.688445	0.096167
Gadd45a	5.96654	-1.01475	0.779759	0.290087	0.00755131	0.00302354	0.147124
Denr	5.96518	-0.703244	0.460616	0.377499	0.0182886	0.230407	0.0401729
Ubl4a	5.96355	-5.06693	1.60066		2.79871e-06	0.0311336
Hist1h2af	5.962	-8.71648		0.351998	0.00334088		0.0670879
Tmem179b	5.96051	-0.290804	-0.94687	0.675633	0.102517	0.925313	0.00385862
Vwa5b2	5.95902	0.78133	-0.465217	-0.862019	0.27689	0.00260269	0.00684788
Neo1	5.95747	-0.00108329	-0.56717	0.463486	0.00267376	0.165283	0.0402399
Pfn3	5.95612	3.89542	-1.54366	-0.318535	0.000672602	0.534311	0.183055
Kcnu1	5.95475	8.73626	-0.693541	-0.908337	0.0083468	0.33027	0.0613701
Ecd	5.95334	-0.188225	0.978016	0.497363	0.0481514	0.00049734	0.0577499
Nfkbil1	5.95187	-0.0405413	0.682931	0.628292	0.055977	0.00200643	0.0425832
Ndufs3	5.95036	-1.21103	0.608188	1.18146	0.57655	0.501312	0.000327558
Mbtps2	5.94861	8.0408	1.7218	-0.688053	0.00618793	0.00379111	0.0104157
Anapc4	5.94713	-0.191532	0.283634	0.454256	0.0345991	0.0177974	0.0446668
Ndufab1	5.94593	-0.0897025	-0.675116	0.824815	0.221897	0.557149	0.000934483
Cldn22	5.94451	-7.37244	-0.970779	0.403673	4.10899e-05	0.341407	0.281281
Taf1b	5.94316	0.695783	0.98014	-0.896398	0.0203888	0.962321	0.0202685
Naaladl1	5.94162	-1.71538	0.496404	0.651672	0.0245287	0.0340768	0.0519332
Bcl2a1c	5.93994	-2.38616		1.25128	0.275117		0.000992381
Nipsnap3a	5.93855	-5.04794	-3.73135	1.06696	0.00874501	0.00216882	0.00737832
Hmgxb3	5.93735	-0.548776	0.091135	0.489812	0.00293317	0.863291	0.0802949
Gm1420	5.93581			1.17376			3.15073e-05
Mvb12b	5.9342	0.541221	-0.149263		0.000109145	1e-07
Pde4b	5.93262		0.104861	0.879283		1e-07	0.00196872
Eea1	5.93133	-0.49024	0.477577	0.412069	0.00579175	0.0120711	0.147045
Rnasek	5.93007	-1.10032	0.695319	0.688169	0.316828	0.0255815	0.00359056
Zscan2	5.92854	-0.846397	0.776272	0.420736	0.0151402	0.000213558	0.140045
Leprotl1	5.92715	-1.41977	0.0847383	0.618677	0.0246611	0.11506	0.0406824
Srp68	5.92582	-0.325211	0.0235806	0.296118	0.0462299	1e-07	0.134168
Tecpr2	5.92434	0.247444	-0.378807	-0.396521	0.023198	1e-07	0.202113
Ralgapa1	5.92282		0.0889411	1.19305		0.00264925	0.000377143
Hebp1	5.92146	-0.437634	0.704377	0.924046	0.90794	0.0755842	0.000208959
Hoxa5	5.92003	-0.277106	-0.977073	0.627012	0.0363554	0.533159	0.00918266
Myc	5.91864	-0.605151	-0.0653038	0.779703	0.0161882	0.0422186	0.00838557
Fgfr1op	5.91711	-0.177627	1.05078	0.676567	0.0205999	0.0221407	0.0653999
Hspa1a	5.91573	-2.66192	1.54134	0.395144	0.00934493	4.6049e-05	0.208472
Amz1	5.91423	1.54925	-0.55767	-1.184	0.294437	1e-07	0.0246511
Nubp2	5.91263	-0.337446	1.03205	0.453831	0.0277901	0.0121796	0.059051
Slamf7	5.91125	-3.0259	-1.69087	0.737222	0.0972349	0.465183	0.00299635
Pcmt1	5.90987	-0.754814	-0.000442788	0.705375	0.0354519	0.0859465	0.00500707
Ptprz1	5.90809	1.69049	1.01864	-0.436485	0.00167704	0.658598	0.0853825
Maea	5.90689	-0.62339	-0.403916	0.531999	0.0087265	0.824345	0.0366734
Klk6	5.90535	2.38066	0.401009	-0.909524	0.0575405	0.272741	0.00450002
Lat2	5.90401	-3.9072	0.422191	0.662777	0.43114	0.00117073	0.00422288
Bcl2l1	5.90254	0.219424	-0.505489	-0.592382	0.0812291	1e-07	0.0932212
Nek11	5.9012	0.723625	-0.796243	-0.541466	0.0187521	1e-07	0.23305
Alox12b	5.90001	1.34731	0.271987	-0.694747	0.000680161	0.120505	0.0835226
Lrg1	5.89844		-2.09067	1.854		5.75006e-07	2.80863e-07
Fam178a	5.89678	0.423484	-0.626441	-0.335944	0.000930895	0.811627	0.150209
Prima1	5.89537	0.505374	-0.42024		0.000125338	1e-07
Nhp2l1	5.89391	-1.61428	-0.60855	0.448469	0.0163848	0.350562	0.0164884
Apon	5.89261	4.56774	0.30667	-1.03333	0.103983	0.0813496	0.00148421
Rgs10	5.89126	-0.634552	0.164426	0.471455	0.0223308	0.77185	0.0248365
Grrp1	5.88979	0.508227	1.46194	1.05242	0.597122	2.6931e-06	0.000302006
Fgfr3	5.88833	-0.2943	-0.131753	0.666722	0.0718658	0.673259	0.0055605
Jph2	5.88702	-9.35174	-0.80524	0.750274	0.0010848	1e-07	0.0099201
Ddr2	5.88541		-0.914214	-0.785902		1e-07	0.00220005
Hist1h2ba	5.88411	-0.38855	3.08058	0.646897	0.106026	1e-07	0.0770804
Tfdp2	5.88279	0.145582	-0.548505	-0.446228	0.0102325	0.334371	0.0605639
Olfr462	5.88151	2.66667	-1.77017	-1.6489	0.143713	0.539899	0.00464519
Cxcl1	5.88025	-6.67338	14.9398		2.74946e-05	0.000122654
Nek8	5.87878	-0.190503	0.269259	0.483971	0.10647	0.00617495	0.0224102
Csrp2bp	5.87754	-0.657167	0.284939	0.47977	0.0155684	0.0921537	0.0644896
Map2k5	5.87605	-0.0667216	-0.0678348	0.768964	0.00994109	1e-07	0.0017869
Sobp	5.87447	0.363748	-0.437459	-0.594819	0.267622	1e-07	0.0301674
Pih1d1	5.87274	-0.325838	0.119266	0.482371	0.181562	6.09514e-05	0.0245627
Arrb2	5.87126	-0.761763	-0.336005	0.711621	0.055659	0.587765	0.00701257
Armc9	5.86999	-0.701062	-0.163067	-1.24315	0.631886	1e-07	0.000590597
Naaa	5.86857	-2.24007	0.434789	0.511098	0.0286113	0.313927	0.0304185
Fbxo6	5.8672	-0.53346	0.720265	0.474813	0.0178189	0.7322	0.0314787
Manf	5.86577	-0.421243	0.685378	0.417578	0.021284	0.0627855	0.0574699
Nfat5	5.86442	0.478601	-0.208873	-0.892194	0.0859424	0.996745	0.0061545
Vamp4	5.86313	-0.172761	-1.30373	0.876935	0.186117	0.0153406	0.000398479
Cars	5.86175	-0.120325	0.147916	0.766985	0.916267	1e-07	0.00303403
Atp5s	5.8602	0.0951161	-0.962241	-1.19938	0.0723692	0.959893	0.0076716
Mcl1	5.85886	0.413584	-0.42248	-0.617717	0.0418166	0.754818	0.0154295
Ttc12	5.85744	2.21985	-1.12546	-0.702742	0.253879	0.111407	0.00396919
Nfatc1	5.85592	-0.187142	0.0307165	0.571731	0.505551	1e-07	0.0119561
Arid3a	5.85457	-0.116322	0.59879	0.306644	0.0247484	1e-07	0.211773
Cpxm1	5.85323	-1.31395	-0.382885	0.717858	0.0571956	0.0600996	0.00303694
Pdha2	5.85186	2.83428	-1.41714	-1.06725	0.159236	0.1622	0.00686088
Slmo1	5.85047	1.06007	-0.967267	-1.72048	0.389051	0.0135976	0.00342794
Mbd4	5.84893	0.318168	-2.07976	-0.560919	0.0708989	0.00459865	0.0360234
Col2a1	5.84758	1.42207	-0.525767	-0.956243	0.202241	1e-07	0.043184
Emp3	5.84637	-2.6649	-0.632623	0.99601	0.266923	0.236153	0.000548562
Stk3	5.84474		0.960598	0.795038		1e-07	0.00235452
Ghrh	5.84342	0.124045	0.452444	-2.11677	0.0474117	0.0294395	0.00311786
Faf2	5.84198	-0.515698	-0.162729	0.347697	0.00389903	0.457142	0.051635
Rbakdn	5.84054	5.20007	-0.679534		8.5603e-06	0.00639008
Proz	5.83908	-2.82296	-0.864596	0.901749	0.182324	0.427991	0.00138607
Abca7	5.83776	-1.1057	0.306884	0.56297	0.0543194	0.0901519	0.025953
Ly6g6e	5.8363	3.37629	-0.926552	-0.689628	0.0712495	0.0459978	0.0236735
Rsph4a	5.8351		-2.8348	-1.03838		0.0637127	0.000189535
Olfr1269	5.83386	9.02778		-0.724772	0.0196016		0.0253547
3110062M04Rik	5.83236	-0.761835	2.49495	0.458286	0.0124933	0.00861328	0.11447
Pml	5.83071	-1.63305	0.23566	0.527903	0.0362038	0.00385256	0.0646371
Sirt6	5.82925	2.36903	-0.819299	-0.493714	0.00555184	0.0223094	0.153921
Vgll3	5.82788	0.262717	0.804115	-0.516573	0.0114699	0.745582	0.0321737
Zzef1	5.82668	-0.076889	0.0340607	0.529445	0.0563334	0.895045	0.0108809
Gtf2ird2	5.82544	-0.509529	0.188856	0.428198	0.0289648	1e-07	0.198103
Hcfc1	5.82426	-0.380007	-0.0463963	0.346304	0.000668003	0.995924	0.168029
Igl-V1	5.82299			2.01694			4.1523e-05
Hspb6	5.82183	0.0926826	0.106248	1.78471	0.997314	0.296792	9.91526e-05
Npepl1	5.82039	-0.194136	-0.0233066	0.413878	0.00254639	0.937663	0.0894934
Phlda3	5.81908	-0.0313182	1.00461	0.468367	0.015822	0.00386088	0.112219
Anapc2	5.81756	-0.603325	-0.436482	0.294128	0.00044912	0.81137	0.181787
Siglec15	5.81595	2.34514	-0.386201	-1.92096	0.278706	0.312148	0.00248815
Mkln1	5.8146	-0.120444	0.0500202	0.704063	0.0414451	0.0112915	0.0508769
Ppm1a	5.81325	-0.0578068	-0.50359	0.817512	0.0432297	0.00230371	0.00205875
Krtap10-4	5.81213	4.89267	-3.13728	-0.35626	0.000415453	0.558256	0.251062
Arl15	5.81049	-0.867325	0.119196	0.28793	0.0112591	1e-07	0.319287
Dpcd	5.80905	0.559426	-1.21808	-0.742255	0.0243888	0.373359	0.0348891
Slc30a1	5.80749	0.199163	0.140935	-0.513165	0.00219962	0.174573	0.056123
Zfand2a	5.8064	-0.640014	-0.623777	0.612212	0.080066	0.0529778	0.00210663
Ilf2	5.8048	-0.300234	1.84608	0.595638	0.0518884	0.512175	0.0163346
Rtel1	5.80338	-0.340449	-0.29032	0.662667	0.027095	0.340387	0.0120751
Dynlrb1	5.80203	-0.372512	-1.5337	0.47724	0.00820456	0.926491	0.0464913
Ipmk	5.80073	-0.251782	0.184777	0.558759	0.211555	0.0481959	0.00710783
Prkdc	5.79935	-0.148889	-0.41109	1.06398	0.0136268	0.131825	0.0157875
Depdc1b	5.79787	0.223963	-0.0903923	-0.59375	0.0312467	1e-07	0.194723
Ankmy2	5.79647	-0.095217	0.0375776	0.687928	0.0908058	0.0464681	0.0198568
Prnp	5.79503	-0.00790174	0.172113	0.660046	0.129044	0.97836	0.00423366
Fcgbp	5.79382	-1.65555	-0.266409	-2.00274	0.307567	1e-07	0.0001277
Tspan32	5.79249	-3.35739	-0.63329	0.985113	0.257361	0.327468	0.000755527
Siah1b	5.79116	0.887873	4.05866	-0.503903	0.000577399	2.6982e-07	0.0186207
Hexim1	5.78963	-0.339838	0.476622	0.642008	0.100684	0.000396466	0.0397775
Pi4k2b	5.78825	-0.0978045	-0.165883	0.692679	0.128275	0.0659163	0.0012443
Etv6	5.78682	0.176642	-0.39148	-0.26596	0.0247718	1e-07	0.223974
Wnt9a	5.78542	-1.41208	-0.00260961	0.690657	0.00530409	0.0415221	0.0241751
Gm12250	5.78413	-8.44465	-2.65313	0.510392	0.000645049	0.935246	0.172961
Hdhd2	5.7826	-1.14015	-1.02862	0.332132	7.97496e-05	0.000786062	0.111684
Apbb1	5.78127	-0.606033	1.46931	0.444794	0.0563029	0.00765045	0.0440077
Zfp385a	5.77974	-1.15324	0.17508	0.575562	0.386727	5.86622e-05	0.00998087
BC089491	5.77846	3.04191	1.21933	-0.718208	4.77678e-05	0.00772833	0.176396
Ppox	5.77703	-0.854715	-0.297906	0.659866	0.0299372	0.173548	0.00912171
Prmt3	5.77563	-0.959279	-0.310393	0.781794	0.0933423	0.758727	0.00525623
Smarcd2	5.7741	-1.45201	-1.03893	0.505346	0.0143639	0.0378865	0.0115251
Pde8a	5.77265	0.131883	-0.444122	-0.203678	0.0151956	1e-07	0.288613
Ascc1	5.77123	-1.02171	0.0604079	0.267465	0.0132264	1e-07	0.307318
Cyp4a12a	5.77007		-3.1309	-1.32214		0.00104377	0.000645117
C030037D09Rik	5.76856	-0.106682	-0.0309934	0.597416	0.0107606	0.00175251	0.00798777
Slc35a5	5.76731	-0.234369	-0.669266	0.602527	0.0224464	0.197347	0.0125268
Gtf2h2	5.76581	-4.45223	0.81258	0.636586	0.0124438	0.658232	0.0481054
Tyk2	5.76446	-1.31521	-0.539877	0.492562	0.0181788	0.978247	0.0294161
Asrgl1	5.76291	0.860227	-0.939918	-0.159943	4.5735e-05	0.0737579	0.659116
Ighmbp2	5.76171	1.04329	0.362505	-0.980939	0.119525	0.545318	0.00333203
Myh14	5.76027	-0.0192811	0.433507	0.443457	0.342233	1e-07	0.025454
Llgl1	5.75886	-1.95918	-0.308604	0.672757	0.025576	0.765522	0.0196438
Brs3	5.75765	7.83765		-0.26276	0.000259869		0.2554
Gpr75	5.75608	0.0104406	-1.38199	-1.13037	0.0137465	0.863533	0.0403179
Glis2	5.75469	-1.39762	-0.0147529	0.559603	0.0041685	0.00268255	0.0180698
Drap1	5.75344	-0.303084	0.241808	0.712791	0.2062	0.999771	0.00233095
Cpt1b	5.75222	-4.16591	-0.95223	1.03278	0.0105202	0.13208	0.0209538
Ube2o	5.75092	-0.777126	0.60273	0.445551	0.0982713	1e-07	0.0957042
Cep112	5.74961	-1.55374	0.193338		0.000188247	1e-07
Dclre1b	5.74852	0.271956	0.612966	-0.341425	0.00183914	0.465633	0.0880168
Nfkbie	5.74721	-0.325119	-0.89297	0.929958	0.0113256	0.00414344	0.0093684
Dmxl2	5.74604	-0.831505	-0.311617	0.536119	0.000533289	0.118854	0.111656
Sorl1	5.74473	0.984569	-0.145392	-0.069091	0.000992535	1e-07	0.726393
Eml2	5.74361	-0.536948	-0.800718	0.734866	0.0071852	0.000467039	0.00936708
Them7	5.74229	1.18872	-0.745599		0.000192305	1e-07
Gata3	5.74112	-0.970874	-1.43047	0.537699	0.00458254	0.00967825	0.0216051
Taf1d	5.73982	-0.401693	0.763291	0.526047	0.0424423	0.0606856	0.0405354
Snx16	5.73852	-0.556238	0.248882	0.467563	0.0032835	0.512189	0.117919
Gps1	5.73704	-0.365473	-0.386203	0.594448	0.029745	0.307563	0.0120187
Eml1	5.73577	1.14519	-0.352642	-0.602332	0.668995	1e-07	0.00833639
Tbc1d19	5.73453	0.0765699	1.29404	0.998031	0.848379	0.000889284	0.000410387
Fzr1	5.73321	-0.307686	0.228206	0.452456	0.0196381	0.0246101	0.0840253
Hes1	5.73174	-1.77148	-0.198501	0.466304	0.00161702	0.0274377	0.0498729
Gpr1	5.73059	-11.6806	0.403992		3.9431e-06	0.0801873
Tmem120a	5.72931	-0.950966	-1.08771	0.935758	0.00768175	0.00302722	0.0123777
Zcchc10	5.72809	1.22275	-0.84351	-0.1493	7.73971e-05	0.102163	0.582259
Slc39a4	5.72685	-1.99678	0.465444	0.446545	0.0710586	0.121198	0.0223279
Slc35f1	5.72539	1.7231	-0.482597		0.000203556	1e-07
Dnaic2	5.72411	1.85325	0.644072	-0.741696	0.0346781	0.870184	0.0173218
Kcng2	5.72283	8.69212	-0.232029		0.000204904	1e-07
Sgpl1	5.72136	-1.01431	-0.34833	0.680174	0.0103036	0.0185186	0.0141239
Ppm1f	5.71992	-0.730357	-0.744001	0.877826	0.134669	0.0274623	0.00105444
Gpr107	5.71852	0.0749189	-0.621992	-0.599552	0.374132	1e-07	0.0241999
G6pdx	5.71727	-0.32762	2.21132	0.62127	0.302302	1.92061e-05	0.0187962
Kctd11	5.71593	-0.757755	-2.00344	0.601035	0.00944334	0.00653016	0.0125232
Nol12	5.71462	-0.374373	0.888071	0.64577	0.150006	0.0168731	0.0164175
Sfrp5	5.71326	1.51605	0.0161978	-0.918857	0.000826389	0.356004	0.123977
Zmiz1	5.71189	-0.0101893	0.312925	0.117162	0.00310041	1e-07	0.551117
Fbxo45	5.71077	-0.196553	2.58257	0.591185	0.0922598	0.00202301	0.0390965
Nktr	5.70942	-1.23763	0.328016	0.448687	0.00484465	0.954229	0.0780448
Foxk2	5.70799	-0.193189	-0.370667	0.439833	0.00539604	0.686616	0.0598669
Gm4425	5.70683	-0.0207643	1.40795		1.3886e-05	0.00592867
Id2	5.70549	-0.653729	0.763484	0.499425	0.137261	0.000353228	0.0337259
Atp6v1g2	5.70414	-0.921876	1.45888	0.3092	0.00991996	0.0469226	0.117259
Tesk2	5.70285	0.501992	-0.675774	-0.78379	0.010025	0.983875	0.0496934
Ppat	5.70143	-0.0181302	0.570679	0.534548	0.0145022	0.476468	0.0537876
Nlrc3	5.70014	8.20245	0.613433	-0.743993	0.0017146	0.0295757	0.0509996
Slc25a19	5.69908	-0.634395	-0.404357	0.495548	0.0123431	0.119755	0.0196151
Arhgef1	5.69806	-0.52365	0.803448	0.342292	0.0302767	0.0361254	0.0613194
Olfr1410	5.69679	2.25324	-0.443655	-1.24537	0.903266	0.000278408	0.00138268
Cox5a	5.69545	-0.160613	0.130863	0.912591	0.489185	0.340588	0.00104489
Vasp	5.69431	-0.0307716	-0.989858	0.521452	0.0583807	0.892219	0.0112557
Usf1	5.69325	0.0204979	-0.31152	-0.456317	0.0120829	0.0292499	0.114611
Sorbs3	5.69192	-2.09279	0.0517429	0.267685	0.0172652	1e-07	0.293133
Sept4	5.69067	-0.686052	1.85799	0.537432	0.230723	0.000347999	0.018948
A930011G23Rik	5.68929	0.138123	-0.325067	-0.535797	0.0584105	1e-07	0.149584
Olfr330	5.68808	10.9518		-0.639492	0.00462724		0.0793422
Pcdhb11	5.68674		-2.27422	-1.06714		0.000179504	0.00107354
Gm16063	5.68536	-18.5859	0.0430167		3.91072e-06	0.103524
Mrps11	5.6843	0.284952	-0.370575	-0.457641	0.123285	0.00365887	0.0275197
Praf2	5.68288	-2.30126	2.59166	0.236907	0.00101413	0.018641	0.359059
Cpd	5.6817	0.506265	0.157459	-0.479071	0.0159071	0.395767	0.0240946
Capn9	5.68027	5.30642	-0.794239	-0.677955	0.004924	0.308201	0.118724
Fgf13	5.6788		0.949597	0.911706		1e-07	0.00320016
Myo16	5.67737	0.90738	-0.108296	-0.59471	0.112146	1e-07	0.0937111
Prkar2a	5.676	-0.562572	0.504413	0.521677	0.106505	0.0205858	0.0240251
Col6a6	5.67468	-3.53052	0.085165		0.000231664	1e-07
4930433N12Rik	5.67357	4.18628	2.04883	-0.229171	4.17308e-06	0.0509108	0.472923
Hsd17b11	5.67209	-0.0630959	2.00766	0.445374	0.113397	0.00012715	0.0481335
Clvs1	5.67069	3.39388	-0.583453		0.00023402	1e-07
Il17re	5.66916	1.72526	-1.36049	-0.353049	0.0317866	0.00155774	0.097394
Papln	5.66778	0.302493	0.478614	-0.844063	0.00948672	1e-07	0.00271795
Faah	5.66657	0.717602	0.223964	-0.927602	0.0647192	0.0766114	0.00393524
4931406B18Rik	5.66551	2.15823	-1.91782	-0.941907	0.13981	0.0395542	0.0158121
A330009N23Rik	5.66406	-2.26736	-0.662432	0.780484	0.00283464	0.000282574	0.0190712
Fam164b	5.66271			-1.9271			6.18093e-05
Fgr	5.66132	-1.38483	0.383422	0.161757	0.000354993	0.00921059	0.53079
Lst1	5.6598	-3.5991	-2.82448	0.602751	0.0879322	0.12766	0.00324064
C1qtnf2	5.65863	-1.40267	-0.293995	0.468054	0.00169822	0.00453016	0.0392945
Ppard	5.6573	-0.813651	0.2797	0.257709	0.0309106	1e-07	0.22571
Armc3	5.65612	2.77501	0.842049	-0.316968	0.000983467	0.511168	0.134041
Fbxl6	5.65485	-0.659987	-1.7373	0.919955	0.109863	0.00788907	0.00113269
Zfp831	5.65338	-1.60178	0.43017	0.396104	0.0644014	1e-07	0.144852
Serpinb6b	5.65253	-1.01116	0.122527	0.54682	0.371116	7.16092e-05	0.0126845
Vps25	5.65141	0.311006	-1.94294	-0.575623	0.0594063	0.514602	0.0180968
Atxn10	5.65019	-0.0595423	0.277645	0.384912	0.112499	1e-07	0.0956839
Dvl3	5.64874	0.114157	-0.226038	-1.01781	0.138241	0.000794811	0.0320465
Dhx32	5.64729	-1.59911	-0.405789	0.382071	0.00280586	0.999722	0.10772
Veph1	5.6459	5.18535	-0.64589	-0.33516	0.0445012	1e-07	0.184816
Gpx2	5.64445	6.81101	-0.321961	-0.199051	0.00169239	0.00911426	0.334508
Isg15	5.64334		-0.15504	1.11603		0.526025	3.71038e-05
Yeats4	5.64188	-0.178601	0.378882	0.715769	0.0848364	0.191408	0.0183722
Prmt8	5.6404	-0.857742	0.776333	0.316905	0.0672624	1e-07	0.142067
Cd22	5.63904	-1.0025	-0.472228	0.80731	0.0184907	0.0211732	0.0100879
Abca5	5.63745	0.176118	-0.96872	-0.568084	0.121966	0.0134248	0.0235487
Haus2	5.63607	0.0653236	-1.33405	-0.411677	0.0175895	0.00089904	0.15196
Cenpo	5.63469	-1.02191	-0.212262	0.841626	0.016984	0.120199	0.0165338
Dact2	5.63359	2.3464	-0.0942174	-0.594506	0.0159887	0.237982	0.0668894
Ttc3	5.63233	-0.0259964	0.0721685	0.645364	0.954781	1e-07	0.00391798
Gm4137	5.63115			-1.27718			6.4751e-05
Pcdha9	5.6299	13.7915	-0.887042		0.000250782	1e-07
Tead1	5.62875	0.635195	-0.181688	-0.430923	0.0825088	1e-07	0.123553
Pi4kb	5.62735	3.31645	-0.268118	-0.336056	0.00414721	0.464315	0.120077
Vwa1	5.62607	-3.1407	0.305866	0.305233	0.00399181	0.000647164	0.313108
Six3	5.62488	2.95478	-0.287215	-0.7927	0.0565252	0.846529	0.0151206
Sys1	5.62368	-0.133946	-0.258001	0.718723	0.0462403	0.334738	0.00958039
Capn7	5.62224	0.41942	0.944495	-0.357641	0.00179129	0.294036	0.0884526
Tmem181d-ps	5.62112			-1.33356			6.57408e-05
Arfgap3	5.61976	0.264413	0.326334	0.799523	0.962049	1e-07	0.00304756
Eif3b	5.61832	-0.0529222	-0.0360455	0.752038	0.271489	0.958324	0.00181093
Foxm1	5.61699	-1.10644	0.401679	0.542591	0.0148043	0.0262501	0.110849
Tifab	5.61586	4.26487	-2.33317	-0.608914	0.0580658	0.0358585	0.0401171
Galntl6	5.61448	0.860732	-0.225797	-0.59917	0.0446128	1e-07	0.188311
Mrpl12	5.613	-0.395847	-0.712869	1.02273	0.573803	0.740525	0.000314265
Slc25a26	5.61182	0.306313	-1.09534	-0.198848	0.00724378	1e-07	0.439503
Snhg12	5.61035	-0.460471	-5.08604	0.985595	0.0392714	7.68744e-05	0.00175771
Ccl3	5.60904	-1.11824	-2.22569	0.982843	0.35541	0.632942	0.000830346
Acta2	5.60782	-2.50969	-1.68795	1.14204	0.653376	0.0170087	4.09614e-05
Ppp1r12b	5.60649	-0.045096	-0.0691406	-1.12718	0.352218	1e-07	0.000249711
Safb	5.60524	-0.0254868	-0.468928	0.510024	0.00924234	0.145922	0.0283772
Itga7	5.60384	-0.240329	0.104553	0.603029	0.346466	0.021148	0.00561754
Zfp646	5.60262	-0.227074	0.28146	0.240601	0.000879472	0.294127	0.265953
Ccdc24	5.60144	-0.0890329	1.2864	0.842472	0.307172	0.824039	0.00179816
Cnot4	5.60022	-0.0844788	-0.519372	0.524319	0.00020345	0.0276127	0.147302
Pygo1	5.59879	0.396453	0.105988	-0.620232	0.0806049	0.995444	0.00978625
Hspb11	5.59735	-0.0261871	-0.449344	0.914126	0.0121205	0.202006	0.02587
Dnajb5	5.59624	0.534553	0.712015	1.44278	0.563443	0.00244779	0.000125067
Strn	5.59505	0.154443	-0.178141	-0.301949	0.000312246	0.988608	0.274698
Wdr91	5.59384	-1.2462	-1.1758	1.06523	0.0114231	1e-07	0.00252561
Rce1	5.59268	-0.234025	-0.944365	0.678453	0.139514	0.964761	0.00503572
Snx20	5.59131	-2.7046	1.25556	0.940075	0.21038	3.10827e-05	0.0321392
Ppp1r14a	5.58986	-3.47448	-1.14478	0.457714	0.0186461	0.144336	0.0169956
Eed	5.58871	-1.26158	0.204948	0.279065	0.00356878	0.0753552	0.197046
Ergic1	5.58742	-0.0446075	0.47997	0.474231	0.250776	1e-07	0.0463234
Mapk4	5.58625	0.137725	-0.214999		0.000273864	1e-07
Nanp	5.58516	-0.70101	3.18101	0.428299	0.00537152	0.0207593	0.198312
Tpcn1	5.58394	-0.199936	1.09699	0.449649	0.277472	1e-07	0.0412126
Gm5222	5.58278			2.03258			7.08157e-05
Nudt6	5.58178	-1.03321	-1.70958	0.662084	0.00443686	0.786635	0.0800109
Epc1	5.58072	0.321011	0.169545	-0.949297	0.0550456	0.997734	0.0148033
Camta1	5.57943	-0.10239	-0.20098	0.816706	0.00557417	1e-07	0.00481337
Capsl	5.5781	-11.3033	-1.08347	0.585283	0.00339891	0.00588719	0.0293626
Rasl11b	5.57699	-0.609675	2.29847	0.522819	0.211326	0.00496612	0.0160696
Ralgps1	5.57571	-0.195124	0.487614	0.23767	0.00739315	1e-07	0.446829
Megf9	5.57457	0.0961435	-1.01547	-0.503686	0.00975077	0.739447	0.0665747
Pnma2	5.57355	0.508851	-0.215607	-0.552342	0.00966015	0.0268629	0.145789
Ehbp1l1	5.57236	-1.84532	-0.328617	0.425716	0.000159921	1e-07	0.0441862
Gm11538	5.57115	0.136389	1.3944	-0.837435	0.00378032	0.0915281	0.0468476
Cdh4	5.56998	0.837879	-0.323146	-0.943295	0.429108	1e-07	0.0232829
Calm2	5.56895	-0.547161	0.850532	0.432525	0.0993692	0.0108092	0.0324983
Svil	5.56794		0.169987	0.787528		1e-07	0.00372962
D17Wsu92e	5.56666	1.58378	-0.568722	-0.372438	0.213434	1e-07	0.0568647
Vma21	5.56544	3.25688	-0.307421	-0.234783	0.000481429	0.00276525	0.56652
Cyba	5.56424	-0.984497	0.917623	0.542887	0.207892	0.0245031	0.0122103
Ugdh	5.56296	-0.368878	0.528407	0.592732	0.0712663	0.857331	0.0129959
Gstt3	5.5617	-2.53795	1.05523	0.42815	0.132579	0.000903819	0.0362704
Mfrp	5.56028	0.970152	0.294096	-0.857132	0.00250631	0.000307995	0.0235468
C1qc	5.55915		-1.67721	1.14816		0.282263	2.97342e-05
Nt5dc2	5.55774	-4.81649	0.302918	-0.00284877	0.000173386	1.20343e-06	0.987396
Kif3b	5.55641	-0.263836	0.626666	0.374408	0.00265622	0.219359	0.191014
Gripap1	5.55516	3.04196	-0.371126	-0.404527	0.0727417	0.0082462	0.0462355
Chmp4c	5.55381	0.634149	-0.454381	-0.364775	0.0141976	0.00388237	0.156248
Dcaf10	5.5525	-2.00582	-0.0979011	0.876833	0.100569	0.286616	0.00428501
Wfdc13	5.55156	7.2509	2.29832	-0.896703	0.00649671	0.184354	0.0408416
Glt8d1	5.55037	-0.131339	-0.203949	0.73846	0.0304331	0.0323884	0.0079853
Mccc2	5.5491	-0.505736	0.139682	0.626789	0.0328647	0.344116	0.039392
Tmem38a	5.54789	-0.775493	-0.28361	1.02197	0.0929455	0.00188032	0.00122516
E330012B07Rik	5.54665	22.3232	-2.53316		2.55934e-05	0.0033344
H2-Bl	5.54534	-0.35262	-0.198082	0.693436	0.0763332	0.0141512	0.00246827
Foxn3	5.54401	7.53258	0.0468145	-0.398183	8.42949e-05	1e-07	0.0609501
Dmbx1	5.54276	-0.0653058	0.303425		0.000305291	1e-07
Ppapdc1b	5.54152			1.20197			7.70631e-05
Hsd3b3	5.5403		-4.81984	-1.10665		0.00865269	0.000608733
Itpka	5.53902	-0.0642662	0.435592	0.684525	0.437549	0.000110203	0.0105243
Acap2	5.53767	-0.0583674	0.378417	0.338877	0.144178	1e-07	0.0857404
Rap2c	5.53654	-1.22192	-1.19165	0.49468	0.000388704	0.0586517	0.135724
Syne1	5.53525	-0.902168	-0.935469	0.993694	0.0154606	1e-07	0.00207027
Car14	5.53419	0.891401	-0.987109	-0.541244	0.0200547	0.00381638	0.130409
Slc35b1	5.53302	-0.712299	-2.2724	0.585624	0.0533941	0.203089	0.00781446
Med28	5.53189	-2.80674	-0.366508	0.526936	0.0742805	0.520728	0.00803181
Prkcdbp	5.5307	-0.288332	4.14645	0.887264	0.517883	0.000227857	0.00703483
4933432I09Rik	5.52938	0.676525	-3.23539	-0.855919	0.160122	0.187644	0.0104022
Eif2ak3	5.52822	-0.183293	0.692269	0.533147	0.703757	1e-07	0.00989307
Tnks1bp1	5.5269		-0.216396	-1.37159		1e-07	0.00394006
Nat6	5.52573	-0.358435	-0.726391	0.713892	0.163695	0.1237	0.00168056
Atp5h	5.52448	-0.00872558	0.41013	0.500291	0.137852	0.0899619	0.0155171
Amacr	5.52303	-0.134916	0.814228	0.473953	0.0550326	0.132252	0.0348645
5133400G04Rik	5.52194			0.968928			7.95984e-05
Tgfb2	5.52099	-1.45242	0.788226	0.383547	0.0563196	1e-07	0.176079
Pwwp2a	5.52005	-0.488718	-0.0575497	0.72553	0.0814254	0.478157	0.00709314
Actl6a	5.51869	-1.6634	0.609602	0.796675	0.075986	0.0186185	0.0399649
Glrx5	5.51755	-0.18471	-0.20028	0.295901	0.000339058	0.0309482	0.131407
Mb21d2	5.51637	-0.955321	0.615857		0.000322068	1e-07
Morc3	5.5152	-0.889012	-0.817914	0.575169	0.0165492	0.0147934	0.0120183
2810004N23Rik	5.51438	-0.0693343	0.916178	0.540262	0.0528896	7.52558e-05	0.109715
Vps29	5.51325	-0.263661	-2.54579	0.540888	0.0129569	0.0344127	0.0176373
Chd6	5.51215	0.840153	-0.258927	-1.23487	0.277091	1e-07	0.0451884
Osbpl2	5.51091	-0.214206	0.47511	0.403477	0.206555	1e-07	0.062644
Map3k5	5.50984	-0.119472	0.104092	0.0895931	0.00133452	1e-07	0.760477
Pcp4	5.50863	7.00461	-1.65211	-0.873363	0.0575805	0.336842	0.0260598
Ddx10	5.50735	1.08373	0.74247	-0.186867	6.31373e-05	0.610659	0.403245
Rab8b	5.50601	-0.181972	-0.112681	0.864886	0.0180032	1e-07	0.00188827
Rtp4	5.50495	-4.51456	0.520965	0.508235	0.104141	0.920984	0.00895163
Asb16	5.50391	-2.05189	-2.06956	-1.32717	0.675206	0.00138439	0.00028503
9530058B02Rik	5.50266			1.11288			8.39441e-05
Samd8	5.50138	-0.660462	0.163381	0.581695	0.157831	0.00771684	0.0232994
Lypd6b	5.50019	-1.71956	0.765558		0.000340711	1e-07
B3gat3	5.49904	-0.772564	0.162981	0.600215	0.341113	0.00687708	0.00857685
Sipa1l3	5.49783	-3.54653	-0.0221551	0.611943	0.0022125	1e-07	0.010867
Gc	5.49656	4.35499	1.50001	-0.724149	0.0263333	0.887609	0.0292089
Fam188b	5.49535	2.22084	0.036812	-1.72438	0.106275	1e-07	0.000213498
Atg4c	5.49409	-1.02112	0.253673		0.0003441	1e-07
B3gnt4	5.49308	-0.785251	0.856767	0.386104	0.0125516	0.00525779	0.169551
Magee1	5.49177	-1.18443	-0.939816	0.494407	0.000321109	4.37166e-05	0.0618234
Banf1	5.49048	-0.459955	-1.17654	0.312474	0.00037962	0.145762	0.16914
Rfxap	5.48933	-0.246089	0.472192	0.546696	0.108184	0.101057	0.0207339
Adgra3	5.48814	0.927221	-0.15884		0.000350154	1e-07
Slc17a5	5.48709	0.139902	-0.936611	-0.542399	0.0840333	0.844275	0.0122953
Tax1bp1	5.48578	-0.205591	-0.772108	0.523339	0.00742239	0.0498508	0.0296154
Sirt5	5.48465	-0.179913	0.279339	0.53737	0.0574765	0.165095	0.0334018
Nol9	5.48365	1.83841	-0.115866	-1.63876	0.178218	0.933991	0.00464107
Il12rb1	5.48242	5.01033	-1.22439	-0.64646	0.104941	0.0559193	0.0247997
Decr1	5.4812	-1.91453	0.737395	0.629129	0.22881	0.00865968	0.0148451
Rps2	5.47997	-0.113039	1.17816	0.398381	0.0496677	0.204071	0.0357649
Nkain1	5.47872	1.1051	-0.319228	-0.377406	0.0144579	1e-07	0.367211
Nfil3	5.47765	-0.0749451	-0.438474	1.50565	0.672236	0.112944	9.53951e-05
Ctss	5.47655		2.0286	1.18074		0.956414	9.15628e-05
Slc48a1	5.47556	0.239697	-0.792396	-0.496	0.210826	0.00350501	0.0194125
Btf3	5.47439	-0.230136	-0.245325	0.566076	0.0586984	0.326621	0.00915274
Man2b2	5.47339	1.11989	-0.115378	-0.383035	0.247388	1e-07	0.0534462
Itgb1bp1	5.47213	-0.147983	-0.361547	0.638055	0.0670297	0.173736	0.00637805
Robo2	5.47088	-1.93046	-0.859826	0.335851	0.00174081	0.731948	0.138072
Hdgf	5.46958	-0.673259	-1.64307	0.433199	0.0205904	0.829567	0.0348421
D830025C05Rik	5.46836			1.27202			8.88338e-05
Gm10284	5.46732			1.044			8.90675e-05
Psd	5.46611	-2.47493	-0.131301	0.57981	0.000860336	1e-07	0.0205055
Stau1	5.46509	5.29691	-0.218313	-0.325589	0.00168093	0.957744	0.163456
Itga1	5.46385	-0.586506	0.0756286	0.516513	0.0451047	1e-07	0.211711
Samd14	5.46282	0.382007	-0.546368	-0.587801	0.0479991	0.00856444	0.0704119
1810035L17Rik	5.46166			0.932624			9.02345e-05
Prkca	5.46047	-0.610766	0.193129	0.251244	0.00920685	1e-07	0.443406
Rec114	5.45921	4.50722	-0.170591		0.000368112	1e-07
Thap2	5.45786	0.152624	1.35765	-0.609459	0.0533934	0.545504	0.0127596
Mbtps1	5.45686	2.33484	-0.911981	-0.0912537	0.00239331	1e-07	0.674521
Mettl6	5.45566	-0.0280353	-0.265426	0.562042	0.0249024	0.160959	0.0164001
Rmrp	5.45439	-0.255658		0.411512	0.00978206		0.0648687
Cldn5	5.45326	-0.814437	-0.340838	0.692206	0.0431753	0.0103091	0.00498133
Abcb10	5.45191	-0.859344	0.640992	0.663027	0.157519	0.0415221	0.0175924
Snx32	5.45084	-1.25063	0.728879	0.38143	0.00501294	0.692168	0.112307
Sept8	5.4497	-1.93199	-0.735351	1.35267	0.0354866	1e-07	0.000988931
Tbc1d10a	5.4486	-0.175106	-0.521122	0.411357	0.00412986	0.0653413	0.0473233
Sorbs2	5.44749	16.7849	0.0355994	-0.79377	0.000597405	1e-07	0.0258562
Gm5907	5.44642	2.57599	0.106888	-1.33591	0.0382459	0.0749828	0.00912194
Chrna2	5.44541	4.75403	-0.325955	-0.756747	0.0613575	0.00128399	0.0772243
Exoc2	5.44428	-0.613133	0.56431	0.665368	0.571962	1e-07	0.0168428
Golgb1	5.44326		0.753538	0.672781		1e-07	0.00449424
Ebi3	5.44215	-5.42453	-0.577688	0.856045	0.0210867	1.5894e-06	0.00251818
4931429P17Rik	5.44104	-4.59722	0.156563		0.000383763	1e-07
Vrk1	5.4397	0.00392188	-0.794159	-0.522182	0.225089	1e-07	0.0615154
Tle6	5.43846	-1.3656	0.184171	0.714736	0.145007	0.00532605	0.0290918
Dcun1d4	5.43721	-0.353867	0.71226	0.838426	0.999743	1e-07	0.0045182
Arih2	5.43605	0.224518	0.350725	-0.352401	0.00345011	0.929472	0.113403
Retn	5.43467	1.2469	-0.00236264	-0.679591	0.188374	0.000978457	0.0282889
Rpl3l	5.43329	-0.20158	-0.2217	2.15572	0.961018	0.00858941	1.12907e-05
1700016P03Rik	5.43221			-1.44361			9.45085e-05
Csnk2a2	5.43113	-2.13435	-0.807431	0.700083	0.0555339	0.0523112	0.00577059
Sik1	5.42997	0.209239	-0.972309	-0.300143	0.00966339	0.00401391	0.208162
Prpf4	5.42884	-0.421085	-0.485522	0.612955	0.123688	0.87807	0.00689292
Sfpq	5.42759	0.0338985	0.834496	0.858141	0.895341	0.0031059	0.000635897
Ms4a6d	5.42654		2.22987	1.27735		0.196393	0.000268913
Fam50b	5.42534		-0.603145	-1.02834		0.000545943	0.00132709
Pdcd6	5.42406	0.136829	0.439794	-1.54179	0.105247	0.335562	0.00514585
9230102O04Rik	5.42289	0.78561	-0.752634	-1.09178	0.0526608	0.00287769	0.0793746
Eri3	5.42162	0.19077	-0.0556755	-1.49249	0.604835	1e-07	0.0154777
Isca2	5.4205	-0.395757	-0.458558	0.522086	0.0462134	0.291978	0.0119207
Erlin2	5.41954	-4.68647	-1.62991	0.348891	0.000174917	0.0484763	0.196855
Casd1	5.41858	-0.241821	0.996895	0.133043	0.000314369	0.0223238	0.577553
Lce3c	5.4173	2.76639		-1.6022	0.27855		0.00245094
Klhdc8a	5.41625	-0.120566	0.147849	0.424853	0.0216071	0.00902592	0.124532
Ssr3	5.41506	-0.0685736	0.85044	0.551648	0.0234031	0.00739981	0.122036
Ammecr1	5.41396	1.18923	0.306066	-0.339917	1.52325e-05	0.000595138	0.261932
Siah2	5.41277	-0.760426	0.0219838	0.842808	0.356199	0.120897	0.00442682
Coro1b	5.41166	-1.21753	-0.0390661	0.192481	1.53964e-05	0.0111922	0.345732
Hspbp1	5.41037	-0.28695	-0.667767	0.913702	0.11728	0.689677	0.00653654
Mospd1	5.40912	-2.05868	-0.373403	0.495133	0.000512553	0.00244522	0.0856606
Coasy	5.40797	-0.130475	-0.488782	0.603506	0.0259223	0.0334657	0.0112369
Pisd-ps3	5.40695			1.10212			9.95634e-05
Acot10	5.40587	-0.144863	0	0.496865	0.0110899	0.999922	0.0629324
Ripk3	5.40472	0.175025	0.546434	-0.643899	0.00539164	0.0521386	0.0401356
Gm14379	5.40364	-4.1746	5.82543		5.13626e-05	0.00115098
Asap3	5.40252	-0.720148	0.407835	0.442538	0.141184	1e-07	0.0998147
Klf7	5.40164	0.0143428	0.0257148	-0.663442	0.000790434	1e-07	0.0233041
Hps3	5.40065	0.0447017	-0.307816	-1.26782	0.995785	0.73736	0.000135497
Chrnd	5.39939	2.25294	-1.01048	-0.98361	0.103299	0.905459	0.0104743
Tmem181a	5.39831	0.0691465	-1.05114	-1.44066	0.962915	0.0666532	0.000496751
Immp2l	5.39729	0.0107528	-0.173322	-0.837086	0.185917	1e-07	0.0780238
Tmem201	5.39624	0.534569	0.283908	0.837221	0.516277	1e-07	0.000841828
Col16a1	5.39485	0.317648	-0.15581	-0.269907	0.0267897	1e-07	0.294951
Phf20	5.39355	0.700403	-0.0998037	-1.28025	0.417598	1e-07	0.0300322
4833428L15Rik	5.39245	1.17571	-0.862626	-0.463878	0.012908	0.00887794	0.170409
Wdr74	5.39129	-0.173994	-1.42374	0.85013	0.344292	0.29212	0.000850937
Tceal6	5.39017	1.13449	1.59283	-0.646242	0.00227628	0.100382	0.076959
Armc10	5.38895	0.560891	0.848961	-0.781625	0.0130658	0.92194	0.0554603
Il3ra	5.38797	1.07729	-0.885912		1.27495e-06	0.976439
Lpar1	5.3868	-0.728317	0.323151	0.463842	0.19268	1e-07	0.0764086
Trim35	5.38565	-0.820291	1.55524	0.582993	0.0455618	0.0894284	0.0524841
Asphd1	5.38443	0.0913991	-2.09825	-1.04429	0.69017	0.198329	0.000961327
H2afx	5.38329	0.0323466	0.0574252	1.20781	0.893618	0.990356	6.83028e-05
Zfp775	5.38236	2.33529	-1.61376	-0.639884	0.184486	0.0149991	0.0198664
Mocs2	5.38109	-0.54397	0.353914	0.49776	0.125768	0.925556	0.00845278
H2-Q6	5.38007	1.44764	-0.781761	-0.200134	0.00374775	0.00939741	0.299151
Hist2h3b	5.37891	-0.709732	-0.606061	0.414969	0.00248769	0.00779264	0.0467435
L3mbtl4	5.3778	0.303789	0.0292996	-1.33869	0.00579316	1e-07	0.00626645
Apcdd1	5.37668	1.00761	-0.182834		7.6651e-06	0.141917
Eps15l1	5.37551	0.0577772	-0.537826	-1.07523	0.993858	1e-07	0.00510114
Wfdc15a	5.37423	1.5672	0.851859	-0.611435	0.00507195	0.0891147	0.0488382
C9	5.37323	5.04154	0.803261	-0.98592	0.0266549	0.000431774	0.00507358
9330162012Rik	5.37201	0.112567		-0.49279	0.00848181		0.077568
Rps3	5.3709	-2.69256	-0.612376	0.448175	0.00524882	0.0124475	0.0325748
Rragc	5.36978	-0.430203	0.737628	0.769422	0.285119	0.436491	0.0042494
1110008L16Rik	5.36871	0.748049	-0.453264	-0.545203	0.225962	1e-07	0.0664739
Ano2	5.36745	4.56994	-0.693553		0.000457228	1e-07
Slc29a2	5.36644	0.0888952	-0.319931	-1.60537	0.164114	0.0651303	0.0170206
Rwdd1	5.36546	-0.346573	0.720458	0.695768	0.0615894	0.377205	0.0281829
Phf23	5.3645	-0.799487	1.03088	0.461706	0.113206	0.242834	0.0180141
Hist1h2al	5.36339	4.76388	0.172363		1.3756e-07	0.0808056
Wnt3a	5.36225	2.06349	-0.10368	-0.0252216	0.000834912	1e-07	0.89859
Dnajb1	5.3612	-0.100061	-0.287846	0.41676	0.00844444	0.987623	0.0786094
Agfg2	5.36005	-0.183426	0.303124	0.518966	0.0225326	0.126904	0.0832053
Cyth2	5.35876	-0.40702	-0.756029	0.233222	0.000471974	0.694848	0.2526
Ftl1	5.35756	-0.432971	0.766595	0.617597	0.272324	0.137473	0.00723929
1810026B05Rik	5.35648	-0.148724	0.327478	0.453174	0.0233072	0.0577743	0.0958784
Fam53c	5.35532	2.40825	-0.840796	-0.341817	0.00226975	0.434581	0.207382
Arrb1	5.35405	5.41472	0.106271	-0.516912	0.000201421	1e-07	0.0511801
Hdac7	5.35286	-3.23184	0.873261	0.647824	0.777966	1e-07	0.0102606
Pisd-ps2	5.35162	-0.189537	-0.851604	0.767664	0.0141626	2.91771e-05	0.00632325
Fam124a	5.35036	-0.210126	0.0847282	0.409319	0.0066239	0.09942	0.175376
Podxl	5.34929	-0.0175	0.401952	0.0885334	0.00291648	1e-07	0.682248
Parp16	5.3481	-1.69409	0.149833	0.376377	0.00177116	0.157481	0.283634
2010016I18Rik	5.34691	3.92281	-0.85287	-0.377752	0.0370224	0.0279031	0.0809528
4933423P22Rik	5.34575			-1.18449			0.000116551
Mybl2	5.34466	0.202825	0.299459	-0.592602	0.0246463	0.752601	0.0341817
Map3k8	5.34359	-0.853702	1.94167	0.606256	0.00932184	0.0371492	0.175785
Cisd3	5.34245	-0.00946497	-0.0447268	0.814794	0.38319	0.148629	0.000578969
Nme6	5.34135	-0.266796	-0.122836	0.558203	0.053963	0.807709	0.0184629
Gsk3a	5.34036	0.619802	-0.980457	-0.446751	0.0166901	0.775158	0.0605507
4930427A07Rik	5.33919	0.390204	0.00862011	-0.75073	0.0186502	0.900263	0.0465577
Gpr12	5.33798	-5.63791	0.1586		2.62424e-05	0.0157108
Mllt3	5.33669	0.889234	-0.0400448	-0.0556876	0.00171025	1e-07	0.786683
Hmox2	5.3357	-0.290418	1.76524	0.309349	0.0576104	0.00464908	0.0784787
Tlk2	5.33467		0.781486	0.900092		0.0657539	0.000508264
Trim55	5.33361	11.6036	0.13225	-0.610395	0.007433	0.411587	0.0620378
Etfb	5.33255	-0.126826	0.089012	0.589816	0.655786	0.00733937	0.00317437
Ccl22	5.33131	-1.43536	0.741798	0.408225	0.0288288	0.697045	0.043781
Prkag3	5.33016	1.07617	-0.010801	-0.551088	0.190747	9.98723e-05	0.0436594
Mir5129	5.32903	-11.0886			1.56606e-06
Ccdc103	5.32779	0.177482	1.05744	0.948278	0.898908	0.000466051	0.00118061
Daam2	5.32665	-0.972277	0.0888383	0.334582	0.0963826	1e-07	0.148167
Ryr3	5.32574	0.731812	-0.682473		0.000520931	1e-07
Mapkapk2	5.32464	-2.02039	0.0064746	0.437927	0.332018	1e-07	0.0455837
Tmeff2	5.32362	0.0572774	-0.430163	-0.265386	0.0025951	0.586853	0.186421
Cgrrf1	5.32246	-0.144322	0.97211	0.487153	0.172586	0.0298867	0.0207036
Kat2b	5.32145	-0.518714	0.19026	0.235212	0.00101543	0.357048	0.305374
Jakmip1	5.32033	10.321	-0.0356888		0.000528843	1e-07
Vamp3	5.31932	-2.57204	-1.35382	0.238945	0.0002521	0.0630369	0.200038
Mrpl34	5.31794	-0.112146	-0.692167	0.970886	0.951798	0.976318	0.000148003
Igk-V21-4	5.31671			1.04551			0.000124653
Rab37	5.31562	2.44288	-0.219233	-0.297393	0.0140034	1e-07	0.420633
Fcho2	5.3146	-0.39971	-0.0568476	0.577728	0.0151012	0.0114445	0.0164751
Gm10893	5.31347			-1.59013			0.000124878
Tns3	5.31254	-2.32584	6.99166e-05	0.573956	0.243305	1e-07	0.0662512
Rapgef5	5.31164		0.0773487	0.850176		1e-07	0.00560366
Bahd1	5.31063	0.0516574	0.73572	0.885237	0.557644	1e-07	0.00119885
Shroom1	5.30951	-0.549649	0.868284	0.86094	0.348886	0.000113337	0.0206688
Slfn9	5.3084	8.41033	0.474471	-0.697782	0.00679062	0.11883	0.0475432
Snhg11	5.30727	0.676575	0.244176	-0.844621	0.028301	0.18635	0.019038
Ctps	5.30615	-0.647042	0.322636	0.48209	0.0318607	0.217483	0.0613349
Hist1h2bc	5.30497	-6.31737	4.87012	0.0845263	0.000236656	0.00487865	0.740966
Prss52	5.30391	3.17713	-2.40221	-0.374497	0.00471097	0.0174295	0.27278
Tmem139	5.30285	-5.49926	3.91403	0.212389	0.00243129	0.00348297	0.410402
Ypel3	5.30174	-3.32099	-0.313129	0.445738	0.0119305	0.2401	0.0397563
Gramd4	5.30078	-0.82433	0.112615	0.302965	0.0656205	1e-07	0.195712
Git2	5.29961	-0.30072	0.34268	0.616739	0.487707	1e-07	0.0270277
Basp1	5.29857	-0.235512	-0.503776	0.64011	0.0140474	0.0109068	0.0175055
Sf3b5	5.29745	-0.0749715	-0.380877	1.02227	0.121092	0.00250275	0.00139592
Trim16	5.2964	3.20809	-1.07404	-0.326574	0.0395287	0.00480838	0.105232
Lmna	5.29538	-1.64378	-0.114448	0.567036	0.0197373	0.0450087	0.0179625
Rdh9	5.29417	1.22321	-1.77458	-0.839654	0.0263766	0.262725	0.067388
Mospd3	5.29282	-0.484913	1.78504	0.370913	0.00412832	0.324858	0.180944
Fam81a	5.29173	-0.116229	-0.77312	0.479145	0.000218824	1e-07	0.0527194
Bcl2l15	5.29076	4.97717	-1.92647	-0.528227	0.134605	0.0103248	0.0341996
Hectd3	5.28963	-1.63682	0.872891	0.22183	0.000277637	0.779623	0.388035
Atxn7l2	5.28864	-0.514202	0.0320073	0.292351	0.00239312	0.00596488	0.398583
Creb3l2	5.28743	0.164609	-0.133061	-0.61158	0.808945	1e-07	0.0103314
Bivm	5.28651	1.14308	0.352079	-0.574527	0.0165016	0.0584209	0.0223991
Azi2	5.28545	-0.0277667	-0.501406	0.560769	0.0138485	0.123964	0.0307047
Ahsa1	5.2841	0.189944	-0.606063	-0.368307	0.0207886	0.682797	0.0587659
Maml3	5.28298	-0.000708854	0.310947	0.581553	0.4437	1e-07	0.0321255
Tspan9	5.28204	1.87427	0.0299929	-0.62545	0.00350634	1e-07	0.0107772
Cyp20a1	5.28098	0.572429	0.823928	-0.343529	0.00435628	0.761763	0.109668
A530054K11Rik	5.27996			-1.32572			0.00013396
Spata5	5.27889	-0.644581	-0.199947	0.5423	0.00816475	0.0374133	0.0340857
Tmem47	5.27796	2.99806	-0.776719		2.42901e-05	0.0273998
Cog3	5.27699	-0.297013	0.522054	0.755371	0.423844	0.0621226	0.00504834
Srp9	5.27593	-1.60844	0.0986647	0.377134	0.0616729	0.00455868	0.079438
Krt33b	5.27484	-0.0670151	-2.72134	-1.51814	0.987759	0.00174127	0.00136406
Smyd5	5.27368	-2.44231	-0.583211	0.674532	0.0143886	0.0311839	0.02208
Izumo1	5.27285	0.147813	0.866332		1.52147e-06	0.877814
Adamts17	5.27198	0.611325	-0.0469264	-0.307512	0.0633834	1e-07	0.205775
Ndufa3	5.27086	-1.59883	-0.182124	0.547028	0.12444	0.667956	0.00755652
Chd1	5.26957	0.166498	-0.207403	-0.905195	0.0569084	0.0599115	0.0554906
Rbl1	5.2685	-0.294016	-0.0361889	0.494367	0.000122327	0.0165489	0.22236
Nob1	5.26725	3.56038	0.407049	-1.10025	0.097477	0.987392	0.0127226
Cldn14	5.26627	3.60795	-0.345621	-0.804545	0.112332	1e-07	0.139381
Slit1	5.26537	1.5664	-0.46257		0.000592161	1e-07
Anxa3	5.26437	-0.468713	0.658284	0.534914	0.154208	0.331965	0.0131925
Rnf130	5.26338	0.792342	-0.229668	-0.327594	0.0872673	1e-07	0.167911
Tmem203	5.26245	-0.810625	0.0944387	0.401159	0.122266	0.00897539	0.0401727
Traf4	5.26146	1.11142	-0.087535	-0.64789	0.0846399	0.000776805	0.0787317
Gnao1	5.26054	0.834657	0.0603337	-0.765942	0.00186187	1e-07	0.0170899
Npat	5.25945	0.179908	-1.12662	-0.404804	0.0159801	0.04663	0.138278
Mea1	5.2583	-0.080505	-0.518456	0.527286	0.038856	0.416243	0.0204701
Ap2a2	5.25736	-0.51525	-0.207086	0.802933	0.0322975	1e-07	0.00157714
Acot8	5.25627	-0.304947	0.238492	0.370646	0.00549523	0.850573	0.121672
Dld	5.25522	-1.99602	0.887515	0.770164	0.263228	0.842765	0.00408132
Rpl8	5.25419	-0.692074	0.629903	0.483357	0.21052	0.155683	0.0117551
Ccni	5.2533	0.34494	0.36708	-0.425951	0.00812383	0.525465	0.0695962
Clstn2	5.25232	0.431636	-0.630732	0.0414025	0.000287675	1e-07	0.871654
Padi4	5.25128	-3.03284	0.333542	0.582489	0.217766	1e-07	0.0795704
Acad10	5.25014	-0.184786	0.668275	0.731689	0.525809	0.256013	0.00214547
Plekhj1	5.24907	-0.50514	-0.031892	0.523123	0.0287904	0.0760668	0.0159695
March5	5.24794	-0.0421714	0.0888266	0.914953	0.34407	0.952706	0.00241247
Qtrtd1	5.24679	-0.56455	-0.171716	0.897483	0.0708575	0.00431903	0.0034173
Rassf7	5.24563	-0.312226	-1.32188	0.537912	0.0229282	0.0666703	0.018873
Col14a1	5.24462	-2.79066	-0.229075	0.682756	0.0043317	1e-07	0.0097767
Polr2g	5.24369	-0.397644	0.93541	0.54208	0.264647	0.0656037	0.0110863
Akr1e1	5.2426	-0.440466	0.248217	0.631262	0.572342	7.13968e-05	0.0106349
Hspa2	5.24148	-0.0481132	0.222017	0.272673	0.00290068	0.249595	0.235791
Hnrnpm	5.24025	-0.0667645	0.264599	0.0840185	0.000432088	0.00465248	0.677279
Sec11a	5.23931	-0.251758	0.157466	0.354185	0.0602681	0.00269798	0.0901841
Zfp442	5.23836	3.31492	1.78642	-0.254374	6.34999e-05	0.103295	0.356326
Parm1	5.23736	-0.347923	0.0323729	0.2221	0.00783471	0.0293912	0.217773
Ints3	5.23631	-0.967555	-0.279845	0.609646	0.00756696	0.861125	0.09032
Mlycd	5.23545	-0.221109	0.395158	0.544473	0.0325915	0.99514	0.037213
E130218I03Rik	5.23443	1.6584	-0.631674	-0.478227	0.0900609	0.023544	0.0471404
Ccpg1	5.23332	0.112603	1.23738	-0.429626	0.010631	0.204962	0.0450892
Sphk2	5.23228	-0.0280548	-1.37426	0.489387	0.0230425	0.274305	0.0282103
Arhgap30	5.23117	-4.2613	0.696875	0.158826	0.000382783	0.205733	0.484445
Rptor	5.23011	0.0687623	0.241112	0.981642	0.976159	1e-07	0.00592639
St3gal2	5.22911	0.807817	0.415136	-1.49952	0.00588488	1e-07	0.0079238
Fgfbp3	5.22817	9.52603	0.185536		6.53191e-07	0.350874
Slc25a27	5.22719	-0.96327	-0.554863	0.371649	0.00118402	0.226851	0.149683
Mxra8	5.22627	-2.27263	0.775443	0.21851	0.0029305	0.0932747	0.28137
Gap43	5.22503	-15.4725	-2.45176	0.330168	0.000446321	0.00277032	0.113601
Ccl9	5.22392		1.43672	0.801553		0.000107795	0.00255362
Fcgr2b	5.2231	3.44585	-0.172337	1.38545	0.412005	0.485863	4.49575e-06
2610021A01Rik	5.222			-1.23301			0.000150402
Sema3e	5.22081	1.45886	0.501722	-0.369006	0.0026071	0.967754	0.1647
Sphk1	5.2199	-2.96751	0.67502	0.502843	0.0442748	0.52419	0.0400751
Ap4s1	5.21885	-0.761197	-0.748348	0.48346	0.015956	0.00643106	0.0161101
Sh3bp1	5.21803	-0.451877	0.51952	0.440848	0.0392981	0.0154445	0.0977103
Olfr1394	5.21698	1.15015	0.261026	-0.757546	0.000844139	0.00237593	0.0845864
Sdccag3	5.21608	0.583249	-0.0277013	-0.651976	0.0638407	0.693338	0.0260527
Rad18	5.21507	1.92224	-0.855758	-0.733445	0.00990941	0.120169	0.157719
Cntnap4	5.21395	1.01695	-0.630622	-0.690173	0.398183	1e-07	0.0408094
Fam3a	5.21292	-0.877537	1.89727	0.593331	0.413209	0.0232959	0.00740633
Telo2	5.21189	-0.103394	-0.375548	0.545098	0.0075192	0.0036592	0.0259438
Cacng2	5.21088	1.94757	-1.11366		0.000677606	1e-07
Luc7l	5.20996	-0.323244	-0.854737	0.571407	0.0569304	0.352008	0.0144551
Thra	5.20901	-0.938607	-0.404034	0.533695	0.023575	0.0169875	0.0143473
1700030N03Rik	5.20803	-8.40336	0.252604	0.200544	0.0046732	0.00133725	0.380449
Oc90	5.20706	5.45904	-0.535731	-0.580245	0.0359185	0.00599913	0.120577
1700028D13Rik	5.20612	1.41331	-2.45569		4.3564e-05	0.0108127
0610037L13Rik	5.20501	-0.395558	-0.773252	0.869185	0.0735545	0.488228	0.0128881
Bckdhb	5.20402	-0.0140703	-1.2322	0.715073	0.00177411	1e-07	0.0191029
Ercc1	5.20298	-0.249183	-1.00217	0.576613	0.0306247	0.873702	0.0374468
Ms4a7	5.20197		-3.07427	1.38485		0.00200037	1.10226e-05
Ddx27	5.2009	-0.961328	0.191366	0.51799	0.032815	0.00073221	0.163198
Cd68	5.20001	0.662837	-0.986715	1.38393	0.872102	0.000646879	4.46965e-06
Vars	5.19878	-0.375279	-0.516328	0.720049	0.0605728	0.173942	0.0108427
Gm11564	5.19779		2.55134	-1.70482		0.253333	6.22349e-05
Rplp2	5.19664	-0.185928	-2.52815	0.525316	0.0776942	0.150413	0.00801207
Hdac9	5.19552	-1.56289	0.376695	0.812755	0.502085	1e-07	0.0297909
Frmd6	5.19451	0.516185	0.131971	-0.72514	0.009493	1e-07	0.00568895
Gprc5a	5.19362	0.040293	-1.02426	-0.246321	0.00966479	0.0961599	0.170315
Tmem119	5.19263	-2.23244	0.422636	0.278049	0.0310588	0.00093814	0.165461
Loxl3	5.19144	-1.45574	0.176778	0.221717	0.00954316	0.00405923	0.2606
Tubgcp6	5.19025	1.32236	-0.468667	-0.155993	5.93723e-05	0.772525	0.614911
Insl5	5.18932	5.88493	1.9618	-0.586586	0.000996062	0.00126838	0.0746396
Brcc3	5.1882	1.69829	-1.13082	-0.173306	0.000220818	0.753032	0.451405
Fbxw5	5.18718	-3.23233	-0.734444	0.607456	0.0153648	0.0136039	0.0200749
Parp8	5.1862	-0.287853	1.24825	0.321719	0.0705612	1e-07	0.208327
Tubb5	5.18497	-0.406547	0.304543	0.560117	0.271744	0.0723485	0.011369
AI413582	5.184	-0.175933	-0.187812	0.649275	0.0342661	0.0359126	0.0125681
H2-Eb1	5.18311	0.502383	0.948499	0.747591	0.600912	0.000108205	0.000640716
Wfdc9	5.18208	1.34845	-0.785	-0.917969	0.368498	5.34858e-05	0.0249852
Serpinf2	5.18097	12.6953	-0.60025		3.40859e-06	0.790882
0610010K06Rik	5.18007			1.03579			0.000164627
Efhc2	5.17907	-0.865456	-1.2889		4.08349e-07	0.154384
Mlc1	5.17777	-8.84153	-0.725572	0.437088	0.00361621	0.00595777	0.0468596
Tnfrsf9	5.17708	-7.53584	-0.468167	0.558477	0.0248967	0.94146	0.0470743
Krtap4-2	5.17608	-0.296613	1.36382	-1.66092	0.950739	0.0818306	3.1614e-05
Mlh3	5.17509	1.34533	0.250361	-0.698222	0.00499207	0.00994464	0.0421295
Rps15	5.1741	-0.462981	2.65371	0.400956	0.0221095	0.494474	0.0727573
Ube3a	5.17321	-0.364044	1.57069	0.322823	0.0252457	0.0458714	0.116075
Nagk	5.17209	-0.118267	-0.54966	0.754229	0.364314	0.863283	0.0021475
[truncated: 24,440 more rows]
